# Supplementary material for: 5-FU promotes stemness of colorectal cancer via p53-mediated WNT/β-catenin pathway activation
Source: Nat Commun. 2020 Oct 21;11:5321. doi: 10.1038/s41467-020-19173-2 (PMC7578039; doi:10.1038/s41467-020-19173-2)
Supplement: Supplementary file 7 — Source Data [file 41467_2020_19173_MOESM7_ESM.zip]

Archive with 13 entries (13 files):
- Fig1-200918.xlsx
- Fig2-200918.xlsx
- Fig3-200918.xlsx
- Fig4-200918.xlsx
- Fig5-200918.xlsx
- Fig6-200918.xlsx
- Supple Fig1-200918.xlsx
- Supple Fig3-200918.xlsx
- Supple Fig4-200918.xlsx
- Supple Fig5-200918.xlsx
- Supple Fig6-200918.xlsx
- Supple Fig7-200918.xlsx
- Supple Fig8-200918.xlsx
