# Supplementary material for: 5-FU promotes stemness of colorectal cancer via p53-mediated WNT/β-catenin pathway activation
Source: Nat Commun. 2020 Oct 21;11:5321. doi: 10.1038/s41467-020-19173-2 (PMC7578039; doi:10.1038/s41467-020-19173-2)
Supplement: Supplementary file 7 — Source Data [file 41467_2020_19173_MOESM7_ESM.zip › Fig1-200918.xlsx]

## Sheet: Fig.1a
	Fig.1a Relative Number of Organoids					Fig.1a Relative Size of Organoids
										Relative
		Control	5-FU				Control	5-FU		Control	5-FU
		47	24				10869	1968		0.49321	0.0893033
		54	19				25391	1003		1.15218	0.0455138
		51	22				15257	1170		0.692327	0.0530919
		55	26				23745	1041		1.07749	0.0472382
							11968	1252		0.54308	0.0568129
	Average (Control)	51.75					10362	2450		0.470204	0.111175
							13745	1041		0.623716	0.0472382
		Relative					26892	1390		1.2203	0.063075
		Control	5-FU				25086	1082		1.13834	0.0490987
		0.908213	0.463768				23574	2347		1.06973	0.106501
		1.04348	0.36715				23579	2819		1.06996	0.12792
		0.985507	0.425121				27601	1284		1.25247	0.058265
		1.0628	0.502415				33617	1999		1.52546	0.09071
							24041	1246		1.09093	0.0565406
		Control	5-FU				14769	1797		0.670183	0.0815437
	Average	1	0.439614				37279	3217		1.69163	0.14598
	Stdev	0.0694488	0.057702				39980	4416		1.8142	0.200388
	TTEST		1.66926e-05				19083	4084		0.865942	0.185322
							32687	2062		1.48326	0.0935688
							11111	3469		0.504192	0.157415
							15579	4216		0.706939	0.191312
							28564	2271		1.29617	0.103053
							12078	2002		0.548072	0.0908461
						Average (Control)	22037.3
							Control	5-FU
						Average	1	0.0979093
						Stdev	0.402407	0.0489968
						TTEST		8.64861e-14

## Sheet: Fig.1b
		Tumor Organoid Growth
		0 Day		1 Day		3 Day		5 Day		7 Day
		Control	5-FU	Control	5-FU	Control	5-FU	Control	5-FU	Control	5-FU
		2012	3201	7030	4100	20191	5822	78982	10021	132948	8920
		3199	2332	5203	3121	18920	8729	65203	8921	112441	12240
		3125	3110	5112	3389	21219	7197	70290	11211	121021	12152
		4192	2779	5832	3882	17804	6618	68200	9291	110199	10124
		3005	2568	5019	3029	16789	9889	52781	12130	159029	12768
		0 Day		1 Day		3 Day		5 Day		7 Day
		Control	5-FU	Control	5-FU	Control	5-FU	Control	5-FU	Control	5-FU
	Ave	3106.6	2798	5639.2	3504.2	18984.6	7651	67091.2	10314.8	127128	11240.8
	Stdev	773.861	364.064	840.291	470.01	1779.51	1642.34	9502.63	1339.34	19944.6	1642.74
	TTEST		0.443067		0.00110909		6.03765e-06		1.01627e-06		1.19813e-06

## Sheet: Fig.1c
		Lgr5 Mean Intensity
		Control	5-FU
		41.23	55.9
		38.33	55.87
		30.89	60.14
		34.12	55.39
	Average (Control)		36.1425
		Fold Chages
		Control	5-FU
		1.07566	1.54666
		1	1.54583
		0.805896	1.66397
		0.890164	1.53254
		Control	5-FU
	Average	0.94293	1.57225
	Stdev	0.118935	0.0614877
	TTEST		8.23028e-05

## Sheet: Fig.1d
		β-actin	Lgr5	∆Ct	∆∆Ct	2^-∆∆Ct			β-actin	Cd44	∆Ct	∆∆Ct	2^-∆∆Ct			β-actin	Cd133	∆Ct	∆∆Ct	2^-∆∆Ct			β-actin	Cd166	∆Ct	∆∆Ct	2^-∆∆Ct
	Control	15.87	23.95	8.08	0.113333	0.92445		Control	15.87	24.24	8.37	-0.053333	1.03766		Control	15.87	21.99	6.12	0.213333	0.862542		Control	15.87	22.5	6.63	-0.086667	1.06191
		15.87	23.91	8.04	0.073333	0.95044			15.87	24.28	8.41	-0.013333	1.00928			15.87	21.67	5.8	-0.106667	1.07674			15.87	22.62	6.75	0.033333	0.97716
		15.87	23.65	7.78	-0.186667	1.13813			15.87	24.36	8.49	0.066667	0.954841			15.87	21.67	5.8	-0.106667	1.07674			15.87	22.64	6.77	0.053333	0.963707
	5-FU	16.36	23.67	7.31	-0.656667	1.57644		5-FU	16.36	24.47	8.11	-0.313333	1.24258		5-FU	16.36	20.16	3.8	-2.10667	4.30695		5-FU	16.36	21.9	5.54	-1.17667	2.26054
		16.36	23.65	7.29	-0.676667	1.59844			16.36	24.21	7.85	-0.573333	1.48796			16.36	20.05	3.69	-2.21667	4.64818			16.36	22.42	6.06	-0.656667	1.57644
		16.36	23.76	7.4	-0.566667	1.4811			16.36	24.17	7.81	-0.613333	1.52979			16.36	20.08	3.72	-2.18667	4.55253			16.36	22.19	5.83	-0.886667	1.8489
		Average	Stdev	TTEST					Average	Stdev	TTEST					Average	Stdev	TTEST					Average	Stdev	TTEST
	Control	1.00434	0.116593					Control	1.0006	0.0420872					Control	1.00534	0.123666					Control	1.00093	0.0532428
	5-FU	1.55199	0.0623746	0.00199953				5-FU	1.42011	0.155164	0.0106616				5-FU	4.50255	0.176019	9.4643e-06				5-FU	1.89529	0.344403	0.0112895

## Sheet: Fig.1e
	Lgr5 Mean intensity
		Con
		0 h	4 h	12 h	24 h	48 h
		192	214	217	249	206
		123	160	166	195	212
		151	194	222	221	122
		197	231	215	240	173
		5-FU
		0 h	4 h	12 h	24 h	48 h
		212	243	227	286	367
		228	230	243	289	328
		192	217	234	288	334
		200	200	210	232	336
	Ave	0 h	4 h	12 h	24 h	48 h
	Con	165.75	199.75	205	226.25	178.25
	5-FU	208	222.5	228.5	273.75	341.25
	Stdev	0 h	4 h	12 h	24 h	48 h
	Con	35.1698	30.5109	26.1661	23.8799	41.2341
	5-FU	15.6631	18.3757	13.9642	27.8613	17.5
	TTEST	0 h	4 h	12 h	24 h	48 h
		0.0706057	0.248637	0.164133	0.0412712	0.00034262

## Sheet: Fig.1f
			LGR5 Mean Intensity
			Vehicle	5-FU
			101.9	161.21
			92.33	152.12
			81.24	144.53
			120.14	158.24
			Vehicle	5-FU
		Ave	98.9025	154.025
		Stdev	16.4841	7.37506
		TTEST		0.000880589
