# Supplementary material for: 5-FU promotes stemness of colorectal cancer via p53-mediated WNT/β-catenin pathway activation
Source: Nat Commun. 2020 Oct 21;11:5321. doi: 10.1038/s41467-020-19173-2 (PMC7578039; doi:10.1038/s41467-020-19173-2)
Supplement: Supplementary file 7 — Source Data [file 41467_2020_19173_MOESM7_ESM.zip › Fig2-200918.xlsx]

## Sheet: Fig.2b
	Fig. 2b β-catenin+ Population(%)									Fig. 2b β-catenin Mean Intensity (ROI)
			Control	5-FU								Control	5-FU
			10.1124	50								33.9	53.399
			6.25	47.3684								18.8	51.605
			7.35294	66.6667								28.947	57.214
			7.9	68.4211
		Average	7.90383	58.114							Average	27.2157	54.0727
		Stdev	1.9895	10.9649							Stdev	7.69744	2.86454
		TTEST		0.000101434							TTEST		0.00479133

## Sheet: Fig.2d
			Fig. 2d β-catenin Mean Intensity (ROI)
			0 h		4 h		12 h		24 h		48 h
			Control	5-FU	Control	5-FU	Control	5-FU	Control	5-FU	Control	5-FU
			37.3138	37.3138	28.9236	46.5724	39.6782	61.7998	42.1496	66.9669	35.4938	66.9521
			41.5453	41.5453	41.2853	49.211	39.3017	54.859	60.3996	70.8998	31.0907	60.7435
			46.9439	46.9439	33.4095	54.1554	48.081	70.1278	57.2428	72.8096	45.2074	68.749
			37.3878	37.3878	49.0184	62.2101	51.1384	55.3539	52.4049	59.0609	54.022	81.5079
			31.7665	31.7665	54.4676	53.3065	44.418		58.9807	64.3131	26.3326	79.5142
			52.3737	52.3737	34.9749	59.4224	49.7353		49.255	68.1985	44.0253	78.4604
			50.6374	50.6374	39.6782	57.5424	58.5207		40.6053		40.9454	80.4712
			37.3138	37.3138	39.3017	62.7588	47.3955		43.7379		41.5908	62.3726
			41.7376	41.7376		50.8867	35.9666		43.7085		34.184	86.0554
			36.847	36.847		43.6894	39.4361		50.3947		35.4058
			44.2889	44.2889		40.2328
						46.8349
						57.2541
						54.3948
						50.2832
		Average	Time (h)
				0	4	12	24	48
			Control	41.6505	40.1324	45.3672	49.8879	38.8298
			5-FU	36.2329	52.5837	60.5351	67.0415	73.8696
		Stdev	Time (h)
				0	4	12	24	48
			Control	6.38202	8.31625	6.91606	7.27491	7.96576
			5-FU	6.65735	6.63339	7.13403	4.91191	9.23245
		TTEST			0.000769053	0.00316164	0.000165605	8.53071e-08

## Sheet: Fig.2f
	Fig. 2f
	β-catenin (h-score)	Lgr5 (h-score)
	282.8	297.048
	299.904	269.432
	257.113	275.579
	270.055	275.537
	195.823	160.317
	200.263	175.058
	152.026	161.609
	151.029	162.308
	199.549	213.695
	197.581	190.608
	192.532	199.333
	259.639	248.34
	190.363	174.141
	169.043	135.347
	198.249	81.6667
	144.872	141.49
	164.286	171.261
	207.317	227.731
	212.632	262.774
	165.993	162.798
	169.608	160.399
