# Supplementary material for: 5-FU promotes stemness of colorectal cancer via p53-mediated WNT/β-catenin pathway activation
Source: Nat Commun. 2020 Oct 21;11:5321. doi: 10.1038/s41467-020-19173-2 (PMC7578039; doi:10.1038/s41467-020-19173-2)
Supplement: Supplementary file 7 — Source Data [file 41467_2020_19173_MOESM7_ESM.zip › Fig3-200918.xlsx]

## Sheet: Fig.3b
	p53 intensity (ROI)			β-catenin intensity (ROI)
						p53Low	p53High
	Control	5-FU Total		Control	5-FU Total	5-FU	5-FU
	31.11	120.5		16.78	63.66	44.12	63.66
	11.23	110.11		23.8	70.13	40.49	70.13
	14.88	101.83		21.2	82.83	46.39	82.83
	12.16	104.21		23.6	68.4	43.08	68.4
	35.93	98.33		32.13	67.3	58.11	67.3
	12.15	90.05		26.48	73.78	45.73	73.78
	17.94	71.36		28.26	44.12	40.88
	18.11	67.16		19.31	40.49
	22.53	66.15		29.49	46.39
		64.67			43.08
		62.11			58.11
		60.72			45.73
		58.18			40.88
				Control	total 5-FU	p53Low	p53High
			Average	24.5611	57.3	45.5429	71.0167
			Stdev	4.99832	14.5296	5.97285	6.6747
			TTEST		2.68326e-06		1.61088e-05

## Sheet: Fig.3g
		β-catenin intensity (ROI)
		Control	5-FU	5-FU+piflthrin
		30.19	49.31	34.386
		33.24	51.605	33.488
		30.99	45.947	29.472
		14.15	37.985	25.305
		18.17	53.399	26.663
		20.35	57.214	30.34
		Control	5-FU	5-FU+piflthrin
	Average	24.515	49.2433	29.9423
	Stdev	7.94099	6.69326	3.60434
	TTEST		0.000165525	0.158379
				9.89594e-05

## Sheet: Fig.3h
	β-catenin intensity (ROI)
		Control	RITA
		33.9	48.602
		18.8	66.356
		28.947	39.477
		18.3	39.719
		30.04	56.154
		33.26	30.893
		Control	RITA
	Average	27.2078	46.8668
	Stdev	6.96421	12.8837
	TTEST		0.00817755
