# Supplementary material for: 5-FU promotes stemness of colorectal cancer via p53-mediated WNT/β-catenin pathway activation
Source: Nat Commun. 2020 Oct 21;11:5321. doi: 10.1038/s41467-020-19173-2 (PMC7578039; doi:10.1038/s41467-020-19173-2)
Supplement: Supplementary file 7 — Source Data [file 41467_2020_19173_MOESM7_ESM.zip › Fig4-200918.xlsx]

## Sheet: Fig.4a
		β-actin	Wnt3	∆Ct	∆∆Ct	2^-∆∆Ct
	Control	18.68	25.89	7.21	-0.066667	1.04729
		18.62	25.86	7.24	-0.036667	1.02574
		18.7	26.08	7.38	0.103333	0.93088
	5-FU	19.24	24.48	5.24	-2.03667	4.10297
		19	24.1	5.1	-2.17667	4.52108
		18.98	23.96	4.98	-2.29667	4.91321
		Average	Stdev	TTEST
	Control	1.00131	0.0619348
	5-FU	4.51242	0.405194	0.000120171

## Sheet: Fig.4b
		LoVo							HCT116							RKO
			β-actin	WNT3	∆Ct	∆∆Ct	2^-∆∆Ct			β-actin	WNT3	∆Ct	∆∆Ct	2^-∆∆Ct			β-actin	WNT3	∆Ct	∆∆Ct	2^-∆∆Ct
		Control	9.21	24.85	15.64	-0.00333	1.00231		Control	8.16	27.41	19.25	0.20667	0.866535		Control	8.12	25.06	16.94	0.21333	0.862544
			9.23	24.81	15.58	-0.06333	1.04487			8.14	27.2	19.06	0.01667	0.988512			8.14	24.75	16.61	-0.11667	1.08423
			9.25	24.92	15.67	0.02667	0.981684			8.16	26.98	18.82	-0.22333	1.16743			8.12	24.75	16.63	-0.09667	1.0693
		5-FU	9.31	23.41	14.1	-1.54333	2.91466		5-FU	7.75	26.06	18.31	-0.73333	1.66247		5-FU	7.99	23.98	15.99	-0.73667	1.66633
			9.32	23.53	14.21	-1.43333	2.70069			7.76	26.15	18.39	-0.65333	1.57279			8.02	24.05	16.03	-0.69667	1.62076
			9.28	23.35	14.07	-1.57333	2.97591			7.72	26.26	18.54	-0.50333	1.41748			8.01	24.01	16	-0.72667	1.65482
		DLD-1							HT-29							SW480							Caco2
			β-actin	WNT3	∆Ct	∆∆Ct	2^-∆∆Ct			β-actin	WNT3	∆Ct	∆∆Ct	2^-∆∆Ct			β-actin	WNT3	∆Ct	∆∆Ct	2^-∆∆Ct			β-actin	WNT3	∆Ct	∆∆Ct	2^-∆∆Ct
		Control	11.53	25.34	13.81	-0.07	1.04972		Control	11.41	28.14	16.73	-0.12333	1.08925		Control	8.78	28.44	19.66	0.13667	0.909616		Control	9.56	29.95	20.39	0.04667	0.968168
			11.52	25.32	13.8	-0.08	1.05702			11.38	28.42	17.04	0.18667	0.878631			8.77	28.24	19.47	-0.05333	1.03766			9.6	29.94	20.34	-0.00333	1.00231
			11.55	25.58	14.03	0.15	0.90125			11.4	28.19	16.79	-0.06333	1.04487			8.78	28.22	19.44	-0.08333	1.05946			9.58	29.88	20.3	-0.04333	1.03049
		5-FU	11.83	25.46	13.63	-0.25	1.18921		5-FU	11	27.78	16.78	-0.07333	1.05214		5-FU	11.51	30.87	19.36	-0.16333	1.11987		5-FU	9.81	29.95	20.14	-0.20333	1.15135
			11.82	25.52	13.7	-0.18	1.13288			11.05	27.81	16.76	-0.09333	1.06683			11.52	30.83	19.31	-0.21333	1.15936			9.83	29.73	19.9	-0.44333	1.35974
			11.81	25.53	13.72	-0.16	1.11729			11.04	27.81	16.77	-0.08333	1.05946			11.54	31.04	19.5	-0.02333	1.0163			9.81	29.99	20.18	-0.16333	1.11987
			LoVo	HCT116	RKO	DLD-1	HT-29	SW480	Caco2
	Average	Control	1.00962	1.00749	1.00536	1.00266	1.00425	1.00224	1.00032
		5-FU	2.86376	1.55092	1.6473	1.14646	1.05948	1.09851	1.21032
	Stdev	Control	0.0322239	0.15134	0.123906	0.0879006	0.111029	0.080956	0.0312081
		5-FU	0.144498	0.123952	0.0236943	0.0378331	0.0073437	0.0738821	0.130355
	TTEST		2.67188e-05	0.00857576	0.00091435	0.427142	0.438446	0.202828	0.0533384
				0.84284	0.988512	1.20025		1.01053	0.179718
				1.57279	1.41748	1.66247		1.55092	0.123952

## Sheet: Fig.4c
			β-actin	WNT3	∆Ct	∆∆Ct	2^-∆∆Ct					Average	Stdev	TTEST
	p53 +/+	Control	22.65	29.93	7.28	0.013333	0.990801			p53 +/+	Control	1.00009	0.0160822
			22.6	29.88	7.28	0.013333	0.990801				5-FU	2.01425	0.0451345	3.30511e-06
			22.66	29.9	7.24	-0.026667	1.01866			p53 -/-	Control	0.238161	0.000954191	1.33126e-07
		5-FU	22.73	28.95	6.22	-1.04667	2.06575				5-FU	0.230165	0.0089979	0.200644
			22.65	28.92	6.27	-0.996667	1.99538			P53 R248W/-	Control	0.258851	0.0051492	1.79364e-07
			22.55	28.83	6.28	-0.986667	1.9816				5-FU	0.251838	0.00869027	0.295477
	p53 -/-	Control	23.29	32.63	9.34	2.07333	0.23761
			23.25	32.58	9.33	2.06333	0.239263
			23.27	32.61	9.34	2.07333	0.23761
		5-FU	23.4	32.74	9.34	2.07333	0.23761
			23.35	32.8	9.45	2.18333	0.220167
			23.38	32.75	9.37	2.10333	0.23272
	P53 R248W/-	Control	23.01	32.21	9.2	1.93333	0.261824
			22.99	32.24	9.25	1.98333	0.252905
			23.02	32.22	9.2	1.93333	0.261824
		5-FU	23.02	32.22	9.2	1.93333	0.261824
			23.01	32.29	9.28	2.01333	0.2477
			23.02	32.31	9.29	2.02333	0.245989

## Sheet: Fig.4d
		β-actin	WNT3	∆Ct	∆∆Ct	2^-∆∆Ct			β-actin	WNT3	∆Ct	∆∆Ct	2^-∆∆Ct
	P21 +/+ Control	12.99	28.35	15.36	0.16667	0.890897		P21 -/- Control	13.32	28.02	14.7	0.08	0.946058
		12.94	28.14	15.2	0.00667	0.995387			13.3	27.97	14.67	0.05	0.965936
		12.96	27.98	15.02	-0.17333	1.12766			13.3	27.89	14.49	-0.13	1.09429
	P21 +/+ 5-FU	13.09	27.56	14.47	-0.72333	1.65099		P21 -/- 5-FU	13.61	27.06	13.45	-1.17	2.25012
		13.1	27.55	14.45	-0.74333	1.67404			13.62	27.03	13.41	-1.21	2.31338
		13.11	27.58	14.47	-0.72333	1.65099			13.58	26.96	13.38	-1.24	2.36199
		Average	Stdev	TTEST					Average	Stdev	TTEST
	P21 +/+ Control	1.00465	0.118652					P21 -/- Control	1.0021	0.0804619
	P21 +/+ 5-FU	1.65867	0.0133062	0.000688646				P21 -/- 5-FU	2.30849	0.0560938	2.09216e-05

## Sheet: Fig.4e
		β-actin	WNT3	∆Ct	∆∆Ct	2^-∆∆Ct
	Control	10.51	29.41	18.9	-0.05667	1.04006
		10.18	29.18	19	0.04333	0.970412
		10.34	29.31	18.97	0.01333	0.990803
	5-FU	10.22	27.56	17.34	-1.61667	3.06666
		10.53	27.71	17.18	-1.77667	3.42634
		10.43	27.91	17.48	-1.47667	2.78306
	5-FU+Pifthrin-α	10.33	29.1	18.77	-0.18667	1.13813
		10.57	29.25	18.68	-0.27667	1.2114
		10.46	29.36	18.9	-0.05667	1.04006
		Average	Stdev	TTEST
	Control	1.00043	0.0358082
	5-FU	3.09202	0.322393	0.00036587
	5-FU+Pifthrin-α	1.12986	0.0859655	0.000523325

## Sheet: Fig.4f
		β-actin	WNT3	∆Ct	∆∆Ct	2^-∆∆Ct
	Control	11.81	30.12	18.31	-0.03667	1.02574
		11.83	30.16	18.33	-0.01667	1.01162
		11.83	30.23	18.4	0.05333	0.963709
	RITA	12.01	28.46	16.45	-1.89667	3.72353
		12.03	28.72	16.69	-1.65667	3.15288
		12.05	28.78	16.73	-1.61667	3.06666
		Average	Stdev	TTEST
	Control	1.00036	0.0325148
	RITA	3.31436	0.356965	0.000364187

## Sheet: Fig.4g
	IgG	Control	1
			1.06683		Average		IgG	p53
			1.04451			Control	1.03711	1.00001
		5-FU	1.16722			5-FU	1.21318	2.17483
			1.23212
			1.24018
	P53	Control	1.00001		Stdev		IgG	p53
			1.00001			Control	0.0340217	0
			1.00001			5-FU	0.0399981	0.111221
		5-FU	2.15834
			2.07277		TTEST			5.24999e-05
			2.29337

## Sheet: Fig.4h
		WNT3 Mean Intensity (ROI)						β-catenin Mean Intensity (ROI)
		APCKO/p53WT	Control	46				APCKO/p53WT	Control	77
				30						60
				41						74
			5-FU	105					5-FU	169
				114						168.7
				113						178
		APCKO/p53KO	Control	22				APCKO/p53KO	Control	105
				18						102
				5						99
			5-FU	16					5-FU	100
				10						105
				22						108
				Average	Stdev	TTEST				Average	Stdev	TTEST
		APCKO/p53WT	Control	39	8.18535			APCKO/p53WT	Control	70.3333	9.07377
			5-FU	110.667	4.93288	0.000202735			5-FU	171.9	5.28488	7.4391e-05
		APCKO/p53KO	Control	15	8.88819			APCKO/p53KO	Control	102	3
			5-FU	16	6	0.879518			5-FU	104.333	4.04145	0.467
