# Supplementary material for: 5-FU promotes stemness of colorectal cancer via p53-mediated WNT/β-catenin pathway activation
Source: Nat Commun. 2020 Oct 21;11:5321. doi: 10.1038/s41467-020-19173-2 (PMC7578039; doi:10.1038/s41467-020-19173-2)
Supplement: Supplementary file 7 — Source Data [file 41467_2020_19173_MOESM7_ESM.zip › Fig5-200918.xlsx]

## Sheet: Fig.5a
		Fig.5a β-catenin mean intensity						Fig.5a Lgr5 mean intensity
		Control	LGK-974	5-FU	5-FU+LGK-974			Control	LGK-974	5-FU	5-FU+LGK-974
		67	60	121	71			57	53	99	52
		72	71	134	73			52	50	102	48
		66	63	142	77			42	42	121	46
		Control	LGK-974	5-FU	5-FU+LGK-974			Control	LGK-974	5-FU	5-FU+LGK-974
	Average	68.3333	64.6667	132.333	73.6667		Average	50.3333	48.3333	107.333	48.6667
	Stdev	3.21455	5.68624	10.5987	3.05505		Stdev	7.63763	5.68624	11.9304	3.05505
	TTEST		0.385971	0.000560116	0.105661		TTEST		0.734418	0.00222836	0.743343
	TTEST				0.000771468		TTEST				0.00117692

## Sheet: Fig.5b
		Fig.5b WNT3 secretion
		Control	LGK-974	5-FU	5-FU+LGK-974
		0.2248	0.1803	0.4165	0.1904
		0.219	0.1837	0.4805	0.2016
		0.2217	0.1868	0.4212	0.1957
		Control	LGK-974	5-FU	5-FU+LGK-974
		1.01353	0.812894	1.87782	0.858431
		0.987376	0.828224	2.16637	0.908927
		0.999549	0.8422	1.89901	0.882326
		Control	LGK-974	5-FU	5-FU+LGK-974
	Average	1.00015	0.827773	1.98106	0.883228
	Stdev	0.0130852	0.014658	0.160826	0.02526
	TTEST		0.000109372	0.000460113	0.000307198

## Sheet: Fig.5d
		β-actin	LGR5	∆Ct	∆∆Ct	2^-∆∆Ct			β-actin	CD44	∆Ct	∆∆Ct	2^-∆∆Ct			β-actin	CD133	∆Ct	∆∆Ct	2^-∆∆Ct			β-actin	CD166	∆Ct	∆∆Ct	2^-∆∆Ct
	Control	11.12	32.19	21.07	0	1		Control	11.12	20.46	9.34	-0.023333	1.0163		Control	11.12	28.37	17.25	0.05667	0.961481		Control	11.12	21.75	10.63	0.06	0.959264
		11.11	32.25	21.14	0.07	0.952638			11.11	20.5	9.39	0.026667	0.981686			11.11	28.14	17.03	-0.16333	1.11987			11.11	21.65	10.54	-0.03	1.02101
		11.12	32.12	21	-0.07	1.04972			11.12	20.48	9.36	-0.003333	1.00231			11.12	28.42	17.3	0.10667	0.928729			11.12	21.66	10.54	-0.03	1.02101
	LGK-974	11.31	35.16	23.85	2.78	0.145592		LGK-974	11.31	20.82	9.51	0.146667	0.903335		LGK-974	11.31	29.2	17.89	0.69667	0.616995		LGK-974	11.31	21.94	10.63	0.06	0.959264
		11.29	35.79	24.5	3.43	0.0927827			11.29	20.97	9.68	0.316667	0.802923			11.29	29.03	17.74	0.54667	0.684598			11.29	21.81	10.52	-0.05	1.03526
		11.33	35.29	23.96	2.89	0.134904			11.33	21.03	9.7	0.336667	0.791869			11.33	28.93	17.6	0.40667	0.754363			11.33	21.79	10.46	-0.11	1.07923
	5-FU	11.56	31.25	19.69	-1.38	2.60268		5-FU	11.56	20.06	8.5	-0.863333	1.81924		5-FU	11.56	28.04	16.48	-0.71333	1.63958		5-FU	11.56	21.4	9.84	-0.73	1.65864
		11.56	31.18	19.62	-1.45	2.73208			11.56	20.01	8.45	-0.913333	1.88339			11.56	28.1	16.54	-0.65333	1.57279			11.56	21.34	9.78	-0.79	1.72907
		11.55	31.59	20.04	-1.03	2.04202			11.55	20.27	8.72	-0.643333	1.56193			11.55	27.99	16.44	-0.75333	1.68568			11.55	21.37	9.82	-0.75	1.68179
	5-FU+LGK-974	11.69	34.57	22.88	1.81	0.285191		5-FU+LGK-974	11.69	21.18	9.49	0.126667	0.915945		5-FU+LGK-974	11.69	29.94	18.25	1.05667	0.48074		5-FU+LGK-974	11.69	21.96	10.27	-0.3	1.23114
		11.71	34.74	23.03	1.96	0.257028			11.71	21.13	9.42	0.056667	0.961483			11.71	29.65	17.94	0.74667	0.595978			11.71	22.04	10.33	-0.24	1.18099
		11.69	34.63	22.94	1.87	0.273573			11.69	20.9	9.21	-0.153333	1.11214			11.69	29.76	18.07	0.87667	0.544623			11.69	21.91	10.22	-0.35	1.27456
		Average	Stdev	TTEST					Average	Stdev	TTEST					Average	Stdev	TTEST					Average	Stdev	TTEST
	Control	1.00078	0.0485441					Control	1.0001	0.0174152					Control	1.00336	0.10222					Control	1.00043	0.0356502
	LGK-974	0.124426	0.0279201					LGK-974	0.832709	0.0614133					LGK-974	0.685319	0.0686868					LGK-974	1.02459	0.0606909
	5-FU	2.45893	0.366802	0.00240876				5-FU	1.75485	0.170125	0.00157336				5-FU	1.63269	0.0567577	0.000736835				5-FU	1.68984	0.0358998	1.91082e-05
	5-FU+LGK-974	0.271931	0.0141529	0.000497532				5-FU+LGK-974	0.996521	0.102681	0.00271542				5-FU+LGK-974	0.540447	0.057732	1.98803e-05				5-FU+LGK-974	1.2289	0.0468244	0.000172656
		Average				Stdev				TTEST
		LGR5	CD44	CD133	CD166	LGR5	CD44	CD133	CD166	LGR5	CD44	CD133	CD166
	Control	1.00078	1.0001	1.00336	1.00043	0.0485441	0.0174152	0.10222	0.0356502
	LGK-974	0.124426	0.832709	0.685319	1.02459	0.0279201	0.0614133	0.0686868	0.0606909
	5-FU	2.45893	1.75485	1.63269	1.68984	0.366802	0.170125	0.0567577	0.0358998	0.00240876	0.00157336	0.000736835	1.91082e-05
	5-FU+LGK-974	0.271931	0.996521	0.540447	1.2289	0.0141529	0.102681	0.057732	0.0468244	0.000497532	0.00271542	1.98803e-05	0.000172656

## Sheet: Fig.5e
	Day 0		Width (mm)	Length (mm)	Height (mm)	Volume (mm3)			Width (mm)	Length (mm)	Height (mm)	Volume (mm3)			Width (mm)	Length (mm)	Height (mm)	Volume (mm3)			Width (mm)	Length (mm)	Height (mm)	Volume (mm3)
		Control	12.15	9.1	4	231.449		LGK-974	10.5	9	4.3	212.656		5-FU	10	9.5	5.5	273.442		5-FU+LGK-974	9	8	5.5	207.24
			8.95	9.5	4.8	213.583			10.5	9	4.8	237.384			9	9	5	211.95			10	8.5	4.7	209.072
			13	10	3.5	238.117			11	8	4.7	216.451			18	5.5	4.5	233.145			9.5	10	5.6	278.413
			10	10	4	209.333			9.2	11	4	211.845			10.9	8.5	5.5	266.678			9	10	4.5	211.95
			11	10	4	230.267			11	8.3	6.2	296.238			12.3	7.7	4.7	232.955			9.12	11	5.5	288.754
	Day 3		Width (mm)	Length (mm)	Height (mm)	Volume (mm3)			Width (mm)	Length (mm)	Height (mm)	Volume (mm3)			Width (mm)	Length (mm)	Height (mm)	Volume (mm3)			Width (mm)	Length (mm)	Height (mm)	Volume (mm3)
		Control	9.3	11	4.76	254.836		LGK-974	12.52	9.7	4.8	305.067		5-FU	10.5	10.7	5.2	305.742		5-FU+LGK-974	13.1	10.6	4.3	312.481
			12.1	11.8	3.8	283.942			10.52	12.1	5.1	339.742			9.48	12.1	5.2	312.159			10.5	9.3	5.3	270.849
			12.25	7.9	4.5	227.905			9.14	11.5	4.7	258.536			7.7	11.2	5.13	231.529			11	10.5	4.5	272.002
			10	9.52	4.57	227.683			8.6	12.23	5.17	284.573			9.98	10.1	4.6	242.654			10.6	9.1	5.5	277.644
			12.28	12.1	4.8	373.253			10.5	10.9	5.5	329.425			12.6	10.8	4.6	327.59			9.2	11.9	5.7	326.579
	Day 7		Width (mm)	Length (mm)	Height (mm)	Volume (mm3)			Width (mm)	Length (mm)	Height (mm)	Volume (mm3)			Width (mm)	Length (mm)	Height (mm)	Volume (mm3)			Width (mm)	Length (mm)	Height (mm)	Volume (mm3)
		Control	11.4	11.1	6.2	410.58		LGK-974	12	9.65	6.5	393.913		5-FU	8.4	11	5.5	265.958		5-FU+LGK-974	9.68	9.4	5.7	271.429
			13.1	13	5.3	472.355			12.49	10.95	5.56	397.951			10.6	11.5	4.7	299.833			10.02	9.03	5.71	270.377
			11.56	13.36	5.49	443.726			10.1	11.48	7.6	461.164			10.45	10.7	5.3	310.138			10.1	9.1	6	288.597
			12	13.38	4.75	399.125			12.18	10.45	5.3	353.035			10.5	8.3	5.3	241.725			7.3	12.69	4.2	203.616
			12.6	12.1	5.04	402.128			12.5	11.7	5.5	420.956			9.8	10.5	5.1	274.64			9.5	8.18	5.13	208.628
	Day 11		Width (mm)	Length (mm)	Height (mm)	Volume (mm3)			Width (mm)	Length (mm)	Height (mm)	Volume (mm3)			Width (mm)	Length (mm)	Height (mm)	Volume (mm3)			Width (mm)	Length (mm)	Height (mm)	Volume (mm3)
		Control	14.1	15.64	4.79	552.802		LGK-974	15.92	11.97	4.92	490.66		5-FU	11.22	12.48	5.13	375.927		5-FU+LGK-974	11.68	7.94	4.87	236.358
			11.9	12.14	6.97	526.959			14.12	11.96	5.9	521.43			6.83	13.23	5.78	273.33			10.38	8.25	4.83	216.46
			15.5	11.64	6.16	581.626			11.42	13.25	5.48	433.951			11.99	11.99	5.04	379.182			9.38	10.41	5.59	285.656
			11.5	15.64	5.4	508.284			10.13	15.13	5.37	430.726			10.49	10.5	3.98	229.417			8.64	10.31	4.91	228.893
			12.1	12.76	6.04	488.035			10.54	12.33	5.31	361.141			11.01	11.3	4.45	289.737			10.45	7.44	4.38	178.214
	Day 14		Width (mm)	Length (mm)	Height (mm)	Volume (mm3)			Width (mm)	Length (mm)	Height (mm)	Volume (mm3)			Width (mm)	Length (mm)	Height (mm)	Volume (mm3)			Width (mm)	Length (mm)	Height (mm)	Volume (mm3)
		Control	17.66	14.02	5.7	738.571		LGK-974	14.51	12.67	5.84	561.869		5-FU	11.96	12.06	5.42	409.125		5-FU+LGK-974	12.45	8.81	4.2	241.087
			12.82	13.13	6.85	603.423			16.53	12.33	5.54	590.914			10.89	12.56	6.23	445.948			8.66	11.86	4.96	266.602
			14.55	15.38	6.2	726.088			14.85	11.06	6.34	544.941			12.63	8.89	5.61	329.645			9.75	10.51	5.66	303.53
			15.03	12.22	6.73	646.88			14.4	11.35	6.51	556.824			10.52	9.88	5.31	288.832			10.11	12.38	4.2	275.106
			16.22	14.01	4.75	564.886			11.78	12.2	6.5	488.874			10.09	9.47	5.66	283.032			10.13	12.36	5.05	330.901
	Day 17		Width (mm)	Length (mm)	Height (mm)	Volume (mm3)			Width (mm)	Length (mm)	Height (mm)	Volume (mm3)			Width (mm)	Length (mm)	Height (mm)	Volume (mm3)			Width (mm)	Length (mm)	Height (mm)	Volume (mm3)
		Control	14.65	14.22	7.16	780.6		LGK-974	13.45	15.5	6.17	673.159		5-FU	9.15	12.64	5.26	318.37		5-FU+LGK-974	9.35	12.26	5.17	310.149
			14.86	15.66	6.34	772.108			17.44	12.8	5.53	646.041			11.53	11.58	5.31	371.032			11.98	9.26	5.1	296.085
			15.52	14.05	7.32	835.329			14.32	14.39	6.75	727.924			10.1	10.55	5.71	318.411			12.23	9.08	4.15	241.179
			14.41	17.66	6.16	820.378			15.6	15.64	5.15	657.578			12.73	10.02	5.88	392.511			12.08	9.46	4.71	281.681
			16.29	16.01	6.32	862.597			14.32	15.39	6.75	778.509			12.55	10.55	5.77	399.807			12.09	10.8	5.2	355.33
	Day 21		Width (mm)	Length (mm)	Height (mm)	Volume (mm3)			Width (mm)	Length (mm)	Height (mm)	Volume (mm3)			Width (mm)	Length (mm)	Height (mm)	Volume (mm3)			Width (mm)	Length (mm)	Height (mm)	Volume (mm3)
		Control	14.42	14.51	8.22	900.084		LGK-974	15.15	15.73	6.53	814.391		5-FU	9.9	10.05	6.18	321.787		5-FU+LGK-974	9.15	10.42	6.01	299.876
			15.15	14.08	8.08	901.997			17.44	15.15	5.53	764.65			9.95	11.45	6.55	390.524			9.15	10.51	5.92	297.937
			14.31	16.75	7.33	919.468			17.81	13.65	6.15	782.438			10.09	10.88	6.05	347.579			9.33	10.52	6.05	310.764
			15.89	13.77	7.76	888.583			15.05	12.87	7.78	788.63			13.08	9.18	6.15	386.459			10.06	9.31	6.01	294.578
			17.46	17.18	6.15	965.43			13.12	15.04	7.85	810.643			13.18	11.35	5.05	395.349			10.72	9.13	5.76	295.03
	Day 24		Width (mm)	Length (mm)	Height (mm)	Volume (mm3)			Width (mm)	Length (mm)	Height (mm)	Volume (mm3)
		5-FU	12.88	10.15	5.1	348.924		5-FU+LGK-974	10.98	10.31	4.98	295.032
			12.06	12.66	5.1	407.502			10.32	10.58	5.71	326.272
			13.11	10.18	5.11	356.903			11.09	10.72	5.33	331.613
			13.13	11.08	5.21	396.662			10.77	10.98	5.53	342.233
	Day 28		Width (mm)	Length (mm)	Height (mm)	Volume (mm3)			Width (mm)	Length (mm)	Height (mm)	Volume (mm3)
		5-FU	13.14	12.98	5.51	491.813		5-FU+LGK-974	11.5	10.31	5.87	364.228
			13.15	12.87	5.5	487.131			11.44	12.04	5.14	370.505
			13.09	13.11	5.51	494.849			11.51	10.52	5.52	349.791
			14.13	12.88	5.52	525.745			12.05	11.88	5.49	411.296
	Day 31		Width (mm)	Length (mm)	Height (mm)	Volume (mm3)			Width (mm)	Length (mm)	Height (mm)	Volume (mm3)
		5-FU	14.87	14.12	6.32	694.45		5-FU+LGK-974	13.12	11.51	5.76	455.208
			15.44	14.24	5.87	675.42			12.12	11.12	5.78	407.675
			15.66	15.87	5.32	691.925			12.14	11.76	5.42	404.952
			15.82	15.43	5.32	679.614			12.32	13.12	5.35	452.561
	Day 35		Width (mm)	Length (mm)	Height (mm)	Volume (mm3)			Width (mm)	Length (mm)	Height (mm)	Volume (mm3)
		5-FU	15.76	16.44	7.12	965.42		5-FU+LGK-974	13.55	13.21	5.88	550.805
			15.56	15.42	6.32	793.578			12.14	12.76	6.63	537.479
			16.22	15.35	6.32	823.483			12.42	12.12	6.14	483.694
			15.53	15.23	6.74	834.276			12.55	12.43	5.86	478.4
		Average	Control	LGK-974	5-FU	5-FU+LGK-974		Stdev	Control	LGK-974	5-FU	5-FU+LGK-974
		Day 0	224.55	234.915	243.634	239.086		Day 0	12.4113	35.8301	25.7266	40.8197
		Day 3	273.524	303.469	283.935	291.911		Day 3	60.3864	33.0458	43.6703	25.8288
		Day 7	425.583	405.404	278.459	248.53		Day 7	31.5913	39.6268	27.2976	39.4224
		Day 11	531.541	447.582	309.519	229.116		Day 11	36.7938	61.7481	65.9169	38.7315
		Day 14	655.97	548.684	351.316	283.445		Day 14	75.6299	37.4657	73.0301	34.6517
		Day 17	814.202	696.642	360.026	296.885		Day 17	37.8402	55.495	39.4523	41.6136
		Day 21	915.112	792.15	368.34	299.637		Day 21	30.2182	20.6132	32.2032	6.5875
		Day 24			377.498	323.787		Day 24			28.9145	20.2858
		Day 28			499.884	373.955		Day 28			17.5305	26.3613
		Day 31			685.352	430.099		Day 31			9.26548	27.5089
		Day 35			854.189	512.594		Day 35			76.126	36.8952

## Sheet: Fig.5h
		β-actin	LGR5	∆Ct	∆∆Ct	2^-∆∆Ct			β-actin	CD44	∆Ct	∆∆Ct	2^-∆∆Ct			β-actin	CD133	∆Ct	∆∆Ct	2^-∆∆Ct			β-actin	CD166	∆Ct	∆∆Ct	2^-∆∆Ct
	Control	10.86	36.64	25.78	0.00333	0.997694		Control	10.86	20.85	9.99	-0.01333	1.00928		Control	10.86	25.96	15.1	-0.02333	1.0163		Control	10.86	24.05	13.19	-0.08333	1.05946
		10.88	36.38	25.5	-0.27667	1.2114			10.88	20.87	9.99	-0.01333	1.00928			10.88	25.96	15.08	-0.04333	1.03049			10.88	24.07	13.19	-0.08333	1.05946
		10.82	36.87	26.05	0.27333	0.827408			10.82	20.85	10.03	0.02667	0.981684			10.82	26.01	15.19	0.06667	0.954839			10.82	24.26	13.44	0.16667	0.890897
	LGK-974	11.51	39.34	27.83	2.05333	0.240927		LGK-974	11.51	21.68	10.17	0.16667	0.890897		LGK-974	11.51	26.68	15.17	0.04667	0.968168		LGK-974	11.51	24.82	13.31	0.03667	0.974903
		11.52	39.71	28.19	2.41333	0.187722			11.52	21.66	10.14	0.13667	0.909616			11.52	26.67	15.15	0.02667	0.981684			11.52	24.86	13.34	0.06667	0.954839
		11.54	40.8	29.26	3.48333	0.0894156			11.54	21.65	10.11	0.10667	0.928729			11.54	26.46	14.92	-0.20333	1.15135			11.54	24.99	13.45	0.17667	0.884743
	5-FU	11.51	36.12	24.61	-1.16667	2.24493		5-FU	11.51	20.23	8.72	-1.28333	2.434		5-FU	11.51	24.98	13.47	-1.65333	3.14559		5-FU	11.51	23.28	11.77	-1.50333	2.83496
		11.73	36.33	24.6	-1.17667	2.26054			11.73	20.45	8.72	-1.28333	2.434			11.73	25.01	13.28	-1.84333	3.58837			11.73	23.3	11.57	-1.70333	3.25652
		11.7	36.43	24.73	-1.04667	2.06576			11.7	20.4	8.7	-1.30333	2.46798			11.7	25.23	13.53	-1.59333	3.01745			11.7	23.49	11.79	-1.48333	2.79593
	5-FU+LGK-974	11.11	38.73	27.62	1.84333	0.278678		5-FU+LGK-974	11.11	21.32	10.21	0.20667	0.866535		5-FU+LGK-974	11.11	26.08	14.97	-0.15333	1.11213		5-FU+LGK-974	11.11	24.74	13.63	0.35667	0.780965
		11.13	38.89	27.76	1.98333	0.252905			11.13	21.3	10.17	0.16667	0.890897			11.13	26.14	15.01	-0.11333	1.08172			11.13	24.86	13.73	0.45667	0.728666
		11.1	39.35	28.25	2.47333	0.180075			11.1	21.3	10.2	0.19667	0.872562			11.1	26.06	14.96	-0.16333	1.11987			11.1	24.66	13.56	0.28667	0.819792
		Average	Stdev	TTEST					Average	Stdev	TTEST					Average	Stdev	TTEST					Average	Stdev	TTEST
	Control	1.01217	0.192403					Control	1.00008	0.0159342					Control	1.00054	0.0402118					Control	1.00327	0.0973205
	LGK-974	0.172688	0.0768665					LGK-974	0.909747	0.0189166					LGK-974	1.03373	0.102084					LGK-974	0.938162	0.0473372
	5-FU	2.19041	0.108235	0.000761173				5-FU	2.44533	0.0196169	6.22975e-08				5-FU	3.25047	0.299564	0.000208682				5-FU	2.96247	0.255398	0.000241923
	5-FU+LGK-974	0.237219	0.0511387	9.3284e-06				5-FU+LGK-974	0.876665	0.0126884	3.27845e-08				5-FU+LGK-974	1.10457	0.0201654	0.000244736				5-FU+LGK-974	0.776474	0.0457286	0.000128267
		Average				Stdev				TTEST
		LGR5	CD44	CD133	CD166	LGR5	CD44	CD133	CD166	LGR5	CD44	CD133	CD166
	Control	1.01217	1.00008	1.00054	1.00327	0.192403	0.0159342	0.0402118	0.0973205
	LGK-974	0.172688	0.909747	1.03373	0.938162	0.0768665	0.0189166	0.102084	0.0473372	0.00217132	0.00319533	0.627994	0.356216
	5-FU	2.19041	2.44533	3.25047	2.96247	0.108235	0.0196169	0.299564	0.255398	0.000761173	6.22975e-08	0.000208682	0.000241923
	5-FU+LGK-974	0.237219	0.876665	1.10457	0.776474	0.0511387	0.0126884	0.0201654	0.0457286	9.3284e-06	3.27845e-08	0.000244736	0.000128267

## Sheet: Fig.5i
	β-catenin mean intensity						CD44 mean intensity						CD133 mean intensity						CD166 mean intensity
	Control	LGK-974	5-FU	5-FU+LGK-974			Control	LGK-974	5-FU	5-FU+LGK-974			Control	LGK-974	5-FU	5-FU+LGK-974			Control	LGK-974	5-FU	5-FU+LGK-974
	23.18	16.73	31.58	11.58			22.71	19.4	66.43	18.54			13.29	10.7	41.91	10.52			18.29	16.8	49.96	19.73
	22.73	15.33	38.52	11.38			26.44	18.4	59.96	17.86			17	10.03	55.02	12.88			26.18	26.88	53.01	22.44
	29.41	16.71	37.3	13.53			31.55	18.82	57.39	17.3			18.21	13.09	65.1	7.51			28.58	18.21	49.96	22.7
				17.66					65.44	19.15					40.85	11.12						15.41
	Control	LGK-974	5-FU	5-FU+LGK-974			Control	LGK-974	5-FU	5-FU+LGK-974			Control	LGK-974	5-FU	5-FU+LGK-974			Control	LGK-974	5-FU	5-FU+LGK-974
Average	25.1067	16.2567	35.8	13.5375		Average	26.9	18.8733	62.305	18.2125		Average	16.1667	11.2733	50.72	10.5075		Average	24.35	20.63	50.9767	20.07
Stdev	3.73358	0.802579	3.70519	2.91443		Stdev	4.43792	0.502129	4.33974	0.804793		Stdev	2.56368	1.60855	11.5514	2.23525		Stdev	5.38356	5.45838	1.76092	3.38452
TTEST		0.0159446	0.0244247	0.00564905		TTEST		0.035774	0.000130055	0.0253826		TTEST		0.0487914	0.00419325	0.0261439		TTEST		0.447969	0.00123808	0.249016
				0.000289018						1.02038e-06						0.000481649						3.11208e-05
