# Supplementary material for: 5-FU promotes stemness of colorectal cancer via p53-mediated WNT/β-catenin pathway activation
Source: Nat Commun. 2020 Oct 21;11:5321. doi: 10.1038/s41467-020-19173-2 (PMC7578039; doi:10.1038/s41467-020-19173-2)
Supplement: Supplementary file 7 — Source Data [file 41467_2020_19173_MOESM7_ESM.zip › Fig6-200918.xlsx]

## Sheet: Fig.6b
	PDC#1							PDC#3
		β-actin	WNT3	∆Ct	∆∆Ct	2^-∆∆Ct			β-actin	WNT3	∆Ct	∆∆Ct	2^-∆∆Ct
	Control	18.21	38.11	19.9	-0.04	1.02811		Control	19.77	38.71	18.94	-0.22667	1.17013
		18.24	38.24	20	0.06	0.959264			19.75	39.08	19.33	0.16333	0.892962
		18.19	38.11	19.92	-0.02	1.01396			19.76	39.01	19.25	0.08333	0.943876
	5-FU	18.31	36.24	17.93	-2.01	4.02782		5-FU	19.78	37.12	17.34	-1.82667	3.54717
		18.33	36.11	17.78	-2.16	4.46915			19.77	36.88	17.11	-2.05667	4.16025
		18.31	36.18	17.87	-2.07	4.19887			19.8	36.68	16.88	-2.28667	4.87929
		Average	Stdev	TTEST					Average	Stdev	TTEST
	Control	1.00045	0.0363598					Control	1.00232	0.147539
	5-FU	4.23195	0.222515	1.56291e-05				5-FU	4.19557	0.666758	0.00126321
	PDTO#2							PDTO#3
		β-actin	WNT3	∆Ct	∆∆Ct	2^-∆∆Ct			β-actin	WNT3	∆Ct	∆∆Ct	2^-∆∆Ct
	Control	24	40.45	16.45	0.02	0.986233		Control	21.24	37.42	16.18	-0.02333	1.0163
		24.02	40.43	16.41	-0.02	1.01396			21.3	37.53	16.23	0.02667	0.981684
		24.03	40.46	16.43	0	1			21.28	37.48	16.2	-0.00333	1.00231
	5-FU	24.12	39.24	15.12	-1.31	2.47942		5-FU	22	36.24	14.24	-1.96333	3.89961
		24.22	39.21	14.99	-1.44	2.71321			22.05	36.41	14.36	-1.84333	3.58837
		24.18	39.32	15.14	-1.29	2.44528			22.01	36.38	14.37	-1.83333	3.56359
		Average	Stdev	TTEST					Average	Stdev	TTEST
	Control	1.00006	0.0138635					Control	1.0001	0.0174152
	5-FU	2.54597	0.145837	5.27038e-05				5-FU	3.68386	0.187259	1.59023e-05

## Sheet: Fig.6c
	PDC#1							PDC#3
		β-actin	LGR5	∆Ct	∆∆Ct	2^-∆∆Ct			β-actin	LGR5	∆Ct	∆∆Ct	2^-∆∆Ct
	Control	18.21	33.12	14.91	-0.04	1.02811		Control	19.77	34.02	14.25	0.01	0.993092
		18.24	33.18	14.94	-0.01	1.00696			19.75	33.93	14.18	-0.06	1.04247
		18.19	33.19	15	0.05	0.965936			19.76	34.05	14.29	0.05	0.965936
	5-FU	18.31	30.8	12.49	-2.46	5.50217		5-FU	19.78	31.68	11.9	-2.34	5.06303
		18.33	30.89	12.56	-2.39	5.24157			19.77	31.78	12.01	-2.23	4.69134
		18.31	30.94	12.63	-2.32	4.99332			19.8	31.89	12.09	-2.15	4.43828
		Average	Stdev	TTEST					Average	Stdev	TTEST
	Control	1.00034	0.031613					Control	1.0005	0.0387985
	5-FU	5.24569	0.254447	8.79912e-06				5-FU	4.73088	0.314246	3.40558e-05
	PDTO#2							PDTO#3
		β-actin	LGR5	∆Ct	∆∆Ct	2^-∆∆Ct			β-actin	LGR5	∆Ct	∆∆Ct	2^-∆∆Ct
	Control	24	38.83	14.83	0.06	0.959264		Control	21.24	37.04	15.8	0.02333	0.983959
		24.02	38.81	14.79	0.02	0.986233			21.31	37.01	15.7	-0.07667	1.05458
		24.03	38.72	14.69	-0.08	1.05702			21.28	37.11	15.83	0.05333	0.963709
	5-FU	24.12	37.54	13.42	-1.35	2.54912		5-FU	22	36.49	14.49	-1.28667	2.43964
		24.22	37.54	13.32	-1.45	2.73208			22.05	36.59	14.54	-1.23667	2.35654
		24.18	37.73	13.55	-1.22	2.32947			22.01	36.78	14.77	-1.00667	2.00927
		Average	Stdev	TTEST					Average	Stdev	TTEST
	Control	1.00084	0.0504871					Control	1.00075	0.047706
	5-FU	2.53689	0.201585	0.000214537				5-FU	2.26848	0.2283	0.000709522

## Sheet: Fig.6e
		β-catenin+ Population (%) PDTO #2						β-catenin+ Population (%) PDTO #3
		Control	LGK-974	5-FU	5-FU+LGK-974			Control	LGK-974	5-FU	5-FU+LGK-974
		21.4286	16.6667	83.3333	11.1111			21.6216	16.6667	71.4286	33.3333
		23.6842	23.8095	66.6667	25			16.129	8.88889	77.7778	20
		35	13.0435	71.4286	18.1818			14.2857	12.5	76.9231	22.2222
		29.5455	9.52381	87.5	37.5			18.75	8.33333	60	10
		Control	LGK-974	5-FU	5-FU+LGK-974			Control	LGK-974	5-FU	5-FU+LGK-974
	Average	27.4146	15.7609	77.2321	22.9482		Average	17.6966	11.5972	71.5324	21.3889
	Stdev	6.10538	6.107	9.79735	11.2368		Stdev	3.81623	3.89219	3.44559	7.14345
	TTEST			0.000133219	0.000341425		TTEST			1.80007e-05	0.000209052
		Nuclear&Cytosolic β-catenin Mean Intensity PDTO #2						Nuclear&Cytosolic β-catenin Mean Intensity PDTO #3
		Control	LGK-974	5-FU	5-FU+LGK-974			Control	LGK-974	5-FU	5-FU+LGK-974
		32	13	53	22			23	36	181	23
		41	11	187	24			33	14	177	18
		15	23	151	15			26	7	191	44
		28	23	101	41			31	27	77	16
		25	45	166	15			32	18	189	26
		46	27	141	17			38	25	141	24
		33	18	76	24			21	24	166	29
		36	12	65	31			32	21	76	14
		64	23	189	28			24	26	103	17
		32	31	221	25			25	21	101	33
		Control	LGK-974	5-FU	5-FU+LGK-974			Control	LGK-974	5-FU	5-FU+LGK-974
	Average	35.2	22.6	135	24.2		Average	28.5	21.9	140.2	24.4
	Stdev	13.2061	10.287	58.2428	7.95543		Stdev	5.44161	7.86624	46.7661	9.17969
	TTEST			5.03673e-05	1.22205e-05		TTEST			6.04064e-07	4.3324e-07

## Sheet: Fig.6f
	PDC#1 Xenograft
	D0					D1					D4
	Control	LGK-974	5-FU	5-FU+LGK-974		Control	LGK-974	5-FU	5-FU+LGK-974		Control	LGK-974	5-FU	5-FU+LGK-974
	226.524	376.371	368.023	319.572		430.898	461.417	306.677	279.561		323.627	418.773	348.041	284.088
	373.099	316.557	295.014	225.621		384.261	354.17	353.563	300.654		695.171	555.177	331.043	388.286
	367.846	336.475	253.911	288.167		314.488	373.849	222.924	353.284		468.852	497.257	340.521	369.171
	264.711	362.007	291.763	323.371		262.251	408.446	273.844	327.452		535.841	518.015	304.766	414.102
	330.461	283.592	309.082	248.419		407.096	351.523	391.079	250.498		609.308	461.278	397.993	343.2
	326.605	328.828	312.577	287.986		354.679	372.964	401.007	313.868		664.963	455.386	333.898	236.264
	D7					D10					D14					D16
	Control	LGK-974	5-FU	5-FU+LGK-974		Control	LGK-974	5-FU	5-FU+LGK-974		Control	LGK-974	5-FU	5-FU+LGK-974		Control	LGK-974	5-FU	5-FU+LGK-974
	639.054	643.318	318.942	289.867		553.764	809.048	372.639	296.036		818.823	809.048	360.991	346.932		1127.92	845.381	368.088	319.591
	513.502	985.464	385.881	295.113		763.239	642.223	424.906	311.017		914.741	793.681	437.857	269.843		1131.83	849.072	390.256	361.34
	628.647	519.704	315.816	338.426		838.047	584.053	298.544	348.163		912.493	671.062	368.915	336.908		1108.44	788.166	485.245	370.42
	738.383	464.056	263.927	340.619		794.508	680.424	321.077	223.384		831.764	680.424	518.936	279.477		1330	882.008	485.29	225.162
	516.086	382.557	341.101	311.601		948.62	701.276	492.711	311.43		1024.35	701.276	493.52	298.05		1214.18	1130.88	511.835	310.683
	786.705	418.032	320.404	243.327		618.334	630.139	295.565	322.914		1147.69	630.139	362.73	299.022		1017.62	667.902	439.786	282.572
	Average									Stdev
		D0	D1	D4	D7	D10	D14	D16			D0	D1	D4	D7	D10	D14	D16
	Control	315.552	358.946	549.627	637.063	752.752	941.642	1155		Veh	58.1357	62.4197	138.447	111.925	145.022	124.92	106.243
	LGK-974	333.972	387.062	484.314	568.855	674.527	714.272	860.567		LGK974	33.0385	41.7236	48.9652	223.589	77.5186	71.482	152.48
	5-FU	309.141	324.849	342.71	324.345	367.574	423.825	446.75		5-FU	37.2314	69.7588	30.7993	39.586	78.8472	70.4221	57.6731
	5-FU+LGK-974	281.725	304.22	339.185	303.159	302.157	305.039	311.628		Combi	38.738	36.1851	67.1822	36.165	42.3193	30.8153	53.5025

## Sheet: Fig.6g
		β-actin	LGR5	∆Ct	∆∆Ct	2^-∆∆Ct			β-actin	CD44	∆Ct	∆∆Ct	2^-∆∆Ct			β-actin	CD133	∆Ct	∆∆Ct	2^-∆∆Ct			β-actin	CD166	∆Ct	∆∆Ct	2^-∆∆Ct
	Control	12.75	40.1	27.35	0.25667	0.837018		Control	12.75	23.68	10.93	0.33667	0.791867		Control	12.75	26.08	13.33	0.34333	0.78822		Control	12.75	26.65	13.9	0.02333	0.983959
		12.76	39.73	26.97	-0.12333	1.08925			12.76	23.07	10.31	-0.28333	1.217			12.76	25.76	13	0.01333	0.990803			12.76	26.78	14.02	0.14333	0.905427
		13.14	40.1	26.96	-0.13333	1.09682			13.14	23.68	10.54	-0.05333	1.03766			13.14	25.77	12.63	-0.35667	1.28047			13.14	26.85	13.71	-0.16667	1.12246
	LGK-974	12.89	40.87	27.98	0.88667	0.540861		LGK-974	12.89	24.26	11.37	0.77667	0.583713		LGK-974	12.89	26.63	13.74	0.75333	0.593233		LGK-974	12.89	26.89	14	0.12333	0.918066
		13.02	40.87	27.85	0.75667	0.591861			13.02	23.98	10.96	0.36667	0.775571			13.02	26.81	13.79	0.80333	0.573025			13.02	26.76	13.74	-0.13667	1.09936
		12.76	40.87	28.11	1.01667	0.494256			12.76	24.76	12	1.40667	0.377181			12.76	26.24	13.48	0.49333	0.710384			12.76	26.65	13.89	0.01333	0.990803
	5-FU	15.01	40.52	25.51	-1.58333	2.99661		5-FU	15.01	24.73	9.72	-0.87333	1.83189		5-FU	15.01	26.35	11.34	-1.64667	3.1311		5-FU	15.01	28.2	13.19	-0.68667	1.60956
		14.9	40.52	25.62	-1.47333	2.77662			14.9	24.49	9.59	-1.00333	2.00462			14.9	26.34	11.44	-1.54667	2.92142			14.9	28.21	13.31	-0.56667	1.4811
		14.9	40.52	25.62	-1.47333	2.77662			14.9	24.59	9.69	-0.90333	1.87038			14.9	26.35	11.45	-1.53667	2.90124			14.9	27.82	12.92	-0.95667	1.94082
	5-FU+LGK-974	13.44	40.45	27.01	-0.08333	1.05946		5-FU+LGK-974	13.44	24.06	10.62	0.02667	0.981684		5-FU+LGK-974	13.44	26.37	12.93	-0.05667	1.04006		5-FU+LGK-974	13.44	27.61	14.17	0.29333	0.816016
		13.34	40.45	27.11	0.01667	0.988512			13.34	24.34	11	0.40667	0.754363			13.34	25.95	12.61	-0.37667	1.29834			13.34	26.91	13.57	-0.30667	1.23685
		13.41	40.45	27.04	-0.05333	1.03766			13.41	24.42	11.01	0.41667	0.749152			13.41	26.1	12.69	-0.29667	1.22831			13.41	28.27	14.86	0.98333	0.505811
		Average	Stdev	TTEST					Average	Stdev	TTEST					Average	Stdev	TTEST					Average	Stdev	TTEST
	Control	1.0077	0.14786					Control	1.01551	0.213431					Control	1.01983	0.247404					Control	1.00395	0.109891
	LGK-974	0.542326	0.048819	0.00662204				LGK-974	0.578821	0.19924	0.060651				LGK-974	0.625547	0.074162	0.0573343				LGK-974	1.00274	0.0912373	0.989036
	5-FU	2.84995	0.127009	8.151e-05				5-FU	1.9023	0.090683	0.00269485				5-FU	2.98459	0.127285	0.000256543				5-FU	1.67716	0.2372	0.0111566
	5-FU+LGK-974	1.02854	0.0363419	1.82355e-05				5-FU+LGK-974	0.828399	0.132774	0.000318952				5-FU+LGK-974	1.1889	0.133572	7.25976e-05				5-FU+LGK-974	0.852892	0.366912	0.0308561
		Average				Stdev				TTEST
		LGR5	CD44	CD133	CD166	LGR5	CD44	CD133	CD166	LGR5	CD44	CD133	CD166
	Control	1.0077	1.01551	1.01983	1.00395	0.14786	0.213431	0.247404	0.109891
	LGK-974	0.542326	0.578821	0.625547	1.00274	0.048819	0.19924	0.074162	0.0912373	0.00662204	0.060651	0.0573343	0.989036
	5-FU	2.84995	1.9023	2.98459	1.67716	0.127009	0.090683	0.127285	0.2372	7.99712e-06	0.00047003	1.00506e-05	0.0100584
	5-FU+LGK-974	1.02854	0.828399	1.1889	0.852892	0.0363419	0.132774	0.133572	0.366912	1.82355e-05	0.000318952	7.25976e-05	0.0308561

## Sheet: Fig.6h
		Tumor Organoid Growth
		Control						LGK-974
		0 Day	1Day	3 Day	6 Day	10 Day		0 Day	1Day	3 Day	6 Day	10 Day
		22963	32173	70923	152471	455926		22963	32222	64796	108548	340835
		26177	32605	78824	144806	474046		26177	32246	63474	105629	319609
		25792	32926	74885	154570	458351		25792	32303	64887	107792	327733
		23809		74052	198659	458706		23809		63727	106366	320695
		26289		73330	165703	469651		26289		65584	108174	303948
		25668		72458	177656	601930		25668		67193	110283	315349
		24995		75247	157520	527738		24995		67093	110376	302819
		25326						25326
		26803						26803
		25481						25481
		5-FU										5-FU+LGK-974
		0 Day	1Day	3 Day	6 Day	10 Day	17 Day	24 Day	31 Day	38 Day		0 Day	1Day	3 Day	6 Day	10 Day	17 Day	24 Day	31 Day	38 Day
		22963	29281	64796	57775	49551	53991	67809	187957	483598		22963	28471	49257	46598	32601	41631	38136	57279	156545
		26177	29667	63474	55563	57871	57375	69405	186894	436923		26177	27953	52415	46468	33101	43404	37574	73643	119737
		25792	29814	64887	59045	55219	58873	69876	163987	425619		25792	28221	52734	48264	32920	43725	37135	91703	135435
		23809		63727	55541	50811	61066					23809		44495	47406	32243	43517
		26289		65584	57432	51706						26289		44064	46401	33087
		25668		67193	56174	51719						25668		44784	45767	32770
		24995		67093	57304	53131						24995		55281	46392	30714
		25326										25326
		26803										26803
		25481										25481
	Average	0 Day	1 Day	3 Day	6 Day	10 Day	D17	D24	D31	D38
	Control	25330.3	32568	74245.6	164484	492335
	LGK-974	25330.3	32257	65250.6	108167	318713
	5-FU	25330.3	29587.3	55911.6	56976.3	52858.3	57826.2	69030	179613	448713
	5-FU+LGK-974	25330.3	28215	49004.3	46756.6	32490.9	43069.2	37615	74208.3	137239
	Stdev	0 Day	1 Day	3 Day	6 Day	10 Day	D17	D24	D31	D38
	Control	1163.6	377.861	2499.48	18354.1	54352.1
	LGK-974	1163.6	41.6053	1477.33	1794.81	13275.4
	5-FU	1163.6	275.286	2492.92	1286.71	2844	2844	2972.34	1083.32	30735.2
	5-FU+LGK-974	1163.6	259.052	4610.78	820.682	838.702	838.702	968.006	501.758	17219

## Sheet: Fig.6i
	Tumor Organoid Growth
		5-FU	5-FU+LGK-974
		483598	156545
		436923	119737
		425619	135435
		5-FU	5-FU+LGK-974
	Ave	448713	137239
	Stdev	30735.2	18470.2
	TTEST		0.000113732
