# Supplementary material for: 5-FU promotes stemness of colorectal cancer via p53-mediated WNT/β-catenin pathway activation
Source: Nat Commun. 2020 Oct 21;11:5321. doi: 10.1038/s41467-020-19173-2 (PMC7578039; doi:10.1038/s41467-020-19173-2)
Supplement: Supplementary file 7 — Source Data [file 41467_2020_19173_MOESM7_ESM.zip › Supple Fig1-200918.xlsx]

## Sheet: Supple Fig.1
	GSE 14333 DFS
DukesStage A		A	A	A	A	A	A	A	A	A	A	A	A	A	A	A	A	A	A	A	A	A	A	A	A	A	A	A	A	A	A	A	A	A	A	A	A	A	A	A	A	A	A	A	A
DFS_Times		3.64	14.53	16.47	19.75	20.02	23.96	27.02	28.96	43.79	52.24	55.13	57.79	59.53	64.1	64.37	65.88	67.19	67.82	68.57	76.07	82.29	83.6	83.73	84.13	109.21	119.21	122.72	142.55	NA	22.8	14.4	NA	54.4	64.5	1.8	42	56.5	36.3	NA	44.2	52.1	30	43.9	80.8
adjuvant chemotherapy		N	N	N	N	N	N	N	Y	N	N	N	N	Y	N	N	N	N	N	N	N	N	N	N	N	N	N	N	N	N	N	N	N	N	N	N	N	N	N	N	N	N	N	N	N
DukesStage B		B	B	B	B	B	B	B	B	B	B	B	B	B	B	B	B	B	B	B	B	B	B	B	B	B	B	B	B	B	B	B	B	B	B	B	B	B	B	B	B	B	B	B	B	B	B	B	B
DFS_Times		2.26	6.01	9.96	14.13	14.26	15.05	15.71	17.95	18.18	19.36	22.02	22.38	22.38	24.19	25.21	25.24	25.61	26.53	26.66	26.82	27.15	27.64	28.63	28.86	29.22	31.06	33.2	33.69	35.9	36.75	37.31	37.31	39.25	44.97	46.71	47.86	49.84	52.14	52.5	55.33	55.92	58.02	59.6	59.96	63.25	64.86	70.65	76.04
adjuvant chemotherapy		N	N	Y	N	N	N	N	Y	N	N	Y	Y	Y	N	Y	N	Y	N	N	N	N	Y	N	N	N	N	N	N	N	Y	Y	N	Y	N	Y	Y	N	N	N	N	N	N	N	N	Y	Y	N	N
DukesStage C		C	C	C	C	C	C	C	C	C	C	C	C	C	C	C	C	C	C	C	C	C	C	C	C	C	C	C	C	C	C	C	C	C	C	C	C	C	C	C	C	C	C	C	C	C	C	C	C
DFS_Times		0.92	1.57	3.32	4.24	5.22	5.35	8.21	8.31	8.58	9.56	11.9	14.72	16.07	18.93	18.96	19.98	20.44	21.04	21.27	22.25	23.34	24.13	24.85	26.26	26.92	27.58	27.74	29.39	31.36	31.92	34.19	36.92	36.92	38.07	38.72	41.06	44.67	44.74	47.8	49.11	50.43	50.59	52.86	54.9	58.45	59.07	59.34	64.33
adjuvant chemotherapy		N	Y	N	Y	Y	N	Y	Y	Y	Y	N	Y	N	N	Y	Y	Y	Y	Y	Y	N	Y	Y	N	Y	Y	N	Y	N	Y	Y	N	Y	Y	Y	Y	N	Y	Y	Y	Y	Y	Y	N	N	Y	Y	Y
[truncated: 46 more columns]
