# Supplementary material for: 5-FU promotes stemness of colorectal cancer via p53-mediated WNT/β-catenin pathway activation
Source: Nat Commun. 2020 Oct 21;11:5321. doi: 10.1038/s41467-020-19173-2 (PMC7578039; doi:10.1038/s41467-020-19173-2)
Supplement: Supplementary file 7 — Source Data [file 41467_2020_19173_MOESM7_ESM.zip › Supple Fig3-200918.xlsx]

## Sheet: Supple Fig.3a
		p53 +/+		p53 -/-
		Control	5-FU	Control	5-FU
		0.85011	3.52436	0.459833	0.417411
		0.985859	3.77719	0.400443	0.468317
		1.05373	3.3954	0.298631	0.391958
		p53 +/+		p53 -/-
		Control	5-FU	Control	5-FU
	Ave	0.963234	3.56565	0.386302	0.425896
	Stdev	0.0671072	0.125708	0.052768	0.0251652
	TTEST		3.36099e-05		0.489982

## Sheet: Supple Fig.3c
	HCT116
			β-actin	LGR5	∆Ct	∆∆Ct	2^-∆∆Ct			β-actin	CD44	∆Ct	∆∆Ct	2^-∆∆Ct			β-actin	CD133	∆Ct	∆∆Ct	2^-∆∆Ct			β-actin	CD166	∆Ct	∆∆Ct	2^-∆∆Ct
		Control	22.85	40.06	17.21	-0.00333	1.00231		Control	22.85	28.71	5.86	-0.043333	1.03049		Control	22.85	28.33	5.48	0.05	0.965936		Control	22.85	30.26	7.41	0.09	0.939523
			22.8	40.02	17.22	0.00667	0.995387			22.8	28.76	5.96	0.056667	0.961483			22.8	28.15	5.35	-0.08	1.05702			22.8	30.16	7.36	0.04	0.972655
			22.83	40.04	17.21	-0.00333	1.00231			22.83	28.72	5.89	-0.013333	1.00928			22.83	28.29	5.46	0.03	0.97942			22.83	30.02	7.19	-0.13	1.09429
		WNT3	22.77	38.84	16.07	-1.14333	2.2089		WNT3	22.77	27.92	5.15	-0.753333	1.68568		WNT3	22.77	27.35	4.58	-0.85	1.8025		WNT3	22.77	29.25	6.48	-0.84	1.79005
			22.74	38.85	16.11	-1.10333	2.1485			22.74	27.94	5.2	-0.703333	1.62826			22.74	27.36	4.62	-0.81	1.75321			22.74	29.23	6.49	-0.83	1.77769
			22.76	38.85	16.09	-1.12333	2.17849			22.76	27.91	5.15	-0.753333	1.68568			22.76	27.37	4.61	-0.82	1.76541			22.76	29.21	6.45	-0.87	1.82766
			Average	Stdev	TTEST					Average	Stdev	TTEST					Average	Stdev	TTEST					Average	Stdev	TTEST
		Control	1	0.00399727					Control	1.00042	0.0353482					Control	1.00079	0.0491581					Control	1.00216	0.0814941
		WNT3	2.17863	0.0302015	2.97136e-07				WNT3	1.66654	0.0331518	1.84585e-05				WNT3	1.77371	0.0256716	1.74693e-05				WNT3	1.79847	0.02603	8.65787e-05
			Average				Stdev				TTEST
			LGR5	CD44	CD133	CD166	LGR5	CD44	CD133	CD166	LGR5	CD44	CD133	CD166
		Control	1	1.00042	1.00079	1.00216	0.00399727	0.0353482	0.0491581	0.0814941
		WNT3	2.17863	1.66654	1.77371	1.79847	0.0302015	0.0331518	0.0256716	0.02603	2.97136e-07	1.84585e-05	1.74693e-05	8.65787e-05
	LoVo
			β-actin	LGR5	∆Ct	∆∆Ct	2^-∆∆Ct			β-actin	CD44	∆Ct	∆∆Ct	2^-∆∆Ct			β-actin	CD133	∆Ct	∆∆Ct	2^-∆∆Ct			β-actin	CD166	∆Ct	∆∆Ct	2^-∆∆Ct
		Control	23.76	39.16	15.4	0.05333	0.963709		Control	23.76	23.16	-0.6	-0.00667	1.00463		Control	23.76	24.73	0.97	0.013333	0.990801		Control	23.76	28.14	4.38	0.096667	0.935191
			23.72	39.08	15.36	0.01333	0.990803			23.72	23.19	-0.53	0.06333	0.957053			23.72	24.62	0.9	-0.056667	1.04006			23.72	28.03	4.31	0.026667	0.981686
			23.86	39.14	15.28	-0.06667	1.0473			23.86	23.21	-0.65	-0.05667	1.04006			23.86	24.86	1	0.043333	0.97041			23.86	28.02	4.16	-0.123333	1.08925
		WNT3	22.96	37.11	14.15	-1.19667	2.2921		WNT3	22.96	21.58	-1.38	-0.78667	1.72509		WNT3	22.96	22.81	-0.15	-1.10667	2.15348		WNT3	22.96	26.25	3.29	-0.993333	1.99078
			22.9	37.06	14.16	-1.18667	2.27627			22.9	21.49	-1.41	-0.81667	1.76134			22.9	22.85	-0.05	-1.00667	2.00926			22.9	26.13	3.23	-1.05333	2.07532
			22.92	37.08	14.16	-1.18667	2.27627			22.92	21.52	-1.4	-0.80667	1.74917			22.92	22.96	0.04	-0.916667	1.88775			22.92	26.29	3.37	-0.913333	1.88339
			Average	Stdev	TTEST					Average	Stdev	TTEST					Average	Stdev	TTEST					Average	Stdev	TTEST
		Control	1.0006	0.0426466					Control	1.00058	0.0416529					Control	1.00042	0.0358081					Control	1.00204	0.0790202
		WNT3	2.28154	0.00914101	8.93774e-07				WNT3	1.7452	0.0184474	9.2625e-06				WNT3	2.01683	0.133025	0.000216077				WNT3	1.98316	0.09619	0.00016677
			Average				Stdev				TTEST
			LGR5	CD44	CD133	CD166	LGR5	CD44	CD133	CD166	LGR5	CD44	CD133	CD166
		Control	1.0006	1.00058	1.00042	1.00204	0.0426466	0.0416529	0.0358081	0.0790202
		WNT3	2.28154	1.7452	2.01683	1.98316	0.00914101	0.0184474	0.133025	0.09619	8.93774e-07	9.2625e-06	0.000216077	0.00016677
