# Supplementary material for: 5-FU promotes stemness of colorectal cancer via p53-mediated WNT/β-catenin pathway activation
Source: Nat Commun. 2020 Oct 21;11:5321. doi: 10.1038/s41467-020-19173-2 (PMC7578039; doi:10.1038/s41467-020-19173-2)
Supplement: Supplementary file 7 — Source Data [file 41467_2020_19173_MOESM7_ESM.zip › Supple Fig4-200918.xlsx]

## Sheet: Supple Fig.4c
		Tumor Organoid Growth
		5-FU					5-FU+LGK-974
		4 Day	8 Day	13 Day	16 Day		4 Day	8 Day	13 Day	16 Day
		504	2578	6300	44120		230	960	1968	4708
		542	2764	6522	28436		146	776	2682	19201
		670	5504	6652	43428		120	1024	2826	7291
		398	5862	10508	47346		68	1748	2144	9668
		0	1802	10376	22786		2	1674	4440	10299
		418	1500	12640	29216		364	664	2708	7910
		436	1704	5956	45166		348	1952	4244	6732
		362	3392	7900	41272		294	1058	2566	14021
		230			31248		0			9018
					65596					7108
					40888					7003
					37006					7192
	Average	4 Day	8 Day	13 Day	16 Day
	5-FU	395.556	3138.25	8356.75	39709
	5-FU+LGK-974	174.667	1232	2947.25	9179.25
	Stdev	4 Day	8 Day	13 Day	16 Day
	5-FU	192.247	1692.86	2493.6	11272.8
	5-FU+LGK-974	140.847	486.695	910.389	3925.78
