# Supplementary material for: 5-FU promotes stemness of colorectal cancer via p53-mediated WNT/β-catenin pathway activation
Source: Nat Commun. 2020 Oct 21;11:5321. doi: 10.1038/s41467-020-19173-2 (PMC7578039; doi:10.1038/s41467-020-19173-2)
Supplement: Supplementary file 7 — Source Data [file 41467_2020_19173_MOESM7_ESM.zip › Supple Fig5-200918.xlsx]

## Sheet: Supple Fig.5a
		Mean Intensity
		p53		β-catenin		β-catenin
		Control	5-FU	Control	5-FU	p53 low	p53 high
		15.11	80.91	13.45	54.14	44.14	180.79
		12.45	98.41	19.81	39.18	38.18	165.92
		29.08	91.72	12.43	41.52	41.52	210.16
		14.58	56.44	17.56	88.79
		24.32	66.42	16.8	92.45
		31.62	52.42	19.02	86.65
		Average (Control)		21.1933
		Fold Changes
		Mean Intensity
		p53		β-catenin		β-catenin
		Control	5-FU	Control	5-FU	p53 low	p53 high
		0.71296	3.81771	0.634634	2.55458	2.08273	8.53051
		0.587449	4.64344	0.934728	1.84869	1.80151	7.82888
		1.37213	4.32778	0.586505	1.95911	1.95911	9.91633
		0.687952	2.6631	0.828562	4.18953
		1.14753	3.134	0.792702	4.36222
		1.49198	2.47342	0.897452	4.08855
		Mean Intensity
		p53		β-catenin		β-catenin
		Control	5-FU	Control	5-FU	p53 low	p53 high
	Average	1	3.50991	0.779097	3.16711	1.94778	8.75857
	Stdev	0.38788	0.892327	0.140586	1.17434	0.140952	1.06225
	TTEST						0.000386956

## Sheet: Supple Fig.5b
		β-actin	LGR5	∆Ct	∆∆Ct	2^-∆∆Ct
	Control	20.02	30.05	10.03	-0.02333	1.0163
		20.04	30.1	10.06	0.00667	0.995387
		20.05	30.12	10.07	0.01667	0.988512
	5-FU	20.31	28.78	8.47	-1.58333	2.99661
		20.35	28.61	8.26	-1.79333	3.46614
		20.33	28.61	8.28	-1.77333	3.41842
		Average	Stdev	TTEST
	Control	1.00007	0.0144744
	5-FU	3.29372	0.258413	0.000105096

## Sheet: Supple Fig.5d
		β-actin	WNT3	∆Ct	∆∆Ct	2^-∆∆Ct
	Control	10.52	29.41	18.89	-0.51667	1.43065
		10.19	29.45	19.26	-0.14667	1.10701
		10.34	30.41	20.07	0.66333	0.631418
	5-FU	10.33	28.26	17.93	-1.47667	2.78305
		10.51	28.66	18.15	-1.25667	2.38943
		10.69	29.15	18.46	-0.94667	1.92741
	5-FU+Pifthrin-α	10.13	29.72	19.59	0.18333	0.880666
		10.57	30.18	19.61	0.20333	0.868541
		11.17	30.43	19.26	-0.14667	1.10701
		Average	Stdev	TTEST
	Control	1.05636	0.402014
	5-FU	2.36663	0.428273	0.0180917
	5-FU+Pifthrin-α	0.952072	0.134316	0.00547495

## Sheet: Supple Fig.5f
		β-actin	WNT3	∆Ct	∆∆Ct	2^-∆∆Ct
	Control	24.12	35.12	11	-0.04333	1.03049
		23.99	35.11	11.12	0.07667	0.948244
		24.08	35.09	11.01	-0.03333	1.02337
	RITA	24.24	33.02	8.78	-2.26333	4.80098
		24.29	33.05	8.76	-2.28333	4.868
		24.27	33.1	8.83	-2.21333	4.63744
		Average	Stdev	TTEST
	Control	1.0007	0.045569
	RITA	4.76881	0.118599	8.59493e-07

## Sheet: Supple Fig.5g
		Control	LGK-974	5-FU	5-FU+LGK-974
		0.2376	0.1647	0.4706	0.1894
		0.2437	0.175	0.4374	0.1965
		0.2286	0.1642	0.4079	0.1796
		Control	LGK-974	5-FU	5-FU+LGK-974
		1.00423	0.696112	1.98901	0.800507
		1.03001	0.739645	1.84869	0.830516
		0.966188	0.693998	1.72401	0.759087
		Control	LGK-974	5-FU	5-FU+LGK-974
	Average	1.00014	0.709918	1.8539	0.796703
	Stdev	0.032106	0.0257657	0.132579	0.0358659
	TTEST		0.000258214	0.000410881	0.000182984

## Sheet: Supple Fig.5i
		β-actin	LGR5	∆Ct	∆∆Ct	2^-∆∆Ct
	Control	26.11	36.31	10.2	0.01667	0.988512
		26.14	36.3	10.16	-0.02333	1.0163
		26.15	36.34	10.19	0.00667	0.995387
	LGK-974	26.24	36.51	10.27	0.08667	0.941694
		26.18	36.53	10.35	0.16667	0.890897
		26.21	36.49	10.28	0.09667	0.935189
	5-FU	26.1	34.71	8.61	-1.57333	2.97591
		26.11	34.66	8.55	-1.63333	3.10228
		26.13	34.62	8.49	-1.69333	3.23402
	5-FU+LGK-974	26.29	36.34	10.05	-0.13333	1.09682
		26.27	36.32	10.05	-0.13333	1.09682
		26.26	36.29	10.03	-0.15333	1.11213
		Average	Stdev	TTEST
	Control	1.00007	0.0144744
	LGK-974	0.922593	0.027642
	5-FU	3.10407	0.129067	9.59772e-06
	5-FU+LGK-974	1.10193	0.00883985	1.15141e-05
