# Supplementary material for: 5-FU promotes stemness of colorectal cancer via p53-mediated WNT/β-catenin pathway activation
Source: Nat Commun. 2020 Oct 21;11:5321. doi: 10.1038/s41467-020-19173-2 (PMC7578039; doi:10.1038/s41467-020-19173-2)
Supplement: Supplementary file 7 — Source Data [file 41467_2020_19173_MOESM7_ESM.zip › Supple Fig6-200918.xlsx]

## Sheet: Supple Fig.6b
		18s	WNT3	∆Ct	∆∆Ct	2^-∆∆Ct			18s	LGR5	∆Ct	∆∆Ct	2^-∆∆Ct
	Control	14.24	28.21	13.97	-0.09667	1.0693		Control	14.24	30.24	16	-0.14667	1.10701
		14.15	28.32	14.17	0.10333	0.930882			14.15	30.4	16.25	0.10333	0.930882
		14.22	28.28	14.06	-0.00667	1.00463			14.22	30.41	16.19	0.04333	0.970412
	5-FU	14.6	28.78	14.18	0.11333	0.924452		5-FU	14.6	30.82	16.22	0.07333	0.950442
		14.67	28.79	14.12	0.05333	0.963709			14.67	30.78	16.11	-0.03667	1.02574
		14.64	28.82	14.18	0.11333	0.924452			14.64	30.81	16.17	0.02333	0.983959
		Average	Stdev	TTEST					Average	Stdev	TTEST
	Control	1.00161	0.06926					Control	1.00277	0.0924153
	5-FU	0.937538	0.0226654	0.202483				5-FU	0.986715	0.0377265	0.794387

## Sheet: Supple Fig.6e
		β-catenin						CD166
		Vehicle	LGK-974	5-FU	5-FU+LGK-974			Vehicle	LGK-974	5-FU	5-FU+LGK-974
		35	18	56	18			32	18	59	22
		32	24	53	25			30	28	51	18
		36	21	59	13			34	23	59	15
				63	28					62	22
		CD44						CD133
		Vehicle	LGK-974	5-FU	5-FU+LGK-974			Vehicle	LGK-974	5-FU	5-FU+LGK-974
		23	20	61	21			33	25	64	20
		28	17	68	19			32	30	74	15
		25	13	59	13			41	23	77	19
		28	22		11			38	29		24
	β-catenin						CD166
		Vehicle	LGK-974	5-FU	5-FU+LGK-974			Vehicle	LGK-974	5-FU	5-FU+LGK-974
	Average	34.3333	21	57.75	21		Average	32	23	57.75	19.25
	Stdev	2.08167	3	4.272	6.78233		Stdev	2	5	4.71699	3.40343
	CD44						CD133
		Vehicle	LGK-974	5-FU	5-FU+LGK-974			Vehicle	LGK-974	5-FU	5-FU+LGK-974
	Average	26	18	62.6667	16		Average	36	26.75	71.6667	19.5
	Stdev	2.44949	3.91578	4.72582	4.76095		Stdev	4.24264	3.30404	6.80686	3.69685
