# Supplementary material for: 5-FU promotes stemness of colorectal cancer via p53-mediated WNT/β-catenin pathway activation
Source: Nat Commun. 2020 Oct 21;11:5321. doi: 10.1038/s41467-020-19173-2 (PMC7578039; doi:10.1038/s41467-020-19173-2)
Supplement: Supplementary file 7 — Source Data [file 41467_2020_19173_MOESM7_ESM.zip › Supple Fig7-200918.xlsx]

## Sheet: Supple Fig.7b
	HCT116								LoVo
			18s	WNT3	∆Ct	∆∆Ct	2^-∆∆Ct				18s	WNT3	∆Ct	∆∆Ct	2^-∆∆Ct
		Control	16.76	39.11	22.35	0.02	0.986233			Control	20.11	40.88	20.77	0.02667	0.981684
			16.73	39.13	22.4	0.07	0.952638				20.13	40.84	20.71	-0.03333	1.02337
			16.97	39.21	22.24	-0.09	1.06437				20.13	40.88	20.75	0.00667	0.995387
		5-FU	16.61	37.85	21.24	-1.09	2.12874			5-FU	20.24	39.88	19.64	-1.10333	2.1485
			16.56	37.78	21.22	-1.11	2.15846				20.31	39.91	19.6	-1.14333	2.2089
			16.68	37.89	21.21	-1.12	2.17347				20.28	39.89	19.61	-1.13333	2.19364
		OXA	16.72	37.98	21.26	-1.07	2.09943			OXA	20.51	40.2	19.69	-1.05333	2.07531
			16.86	38.11	21.25	-1.08	2.11404				20.61	40.34	19.73	-1.01333	2.01856
			16.76	38.02	21.26	-1.07	2.09943				20.54	40.24	19.7	-1.04333	2.06098
		IRI	16.37	37.67	21.3	-1.03	2.04202			IRI	20.41	40.23	19.82	-0.92333	1.89649
			16.43	37.74	21.31	-1.02	2.02792				20.43	40.24	19.81	-0.93333	1.90968
			16.38	37.71	21.33	-1	2				20.38	40.17	19.79	-0.95333	1.93634
			Average	Stdev	TTEST						Average	Stdev	TTEST
		Control	1.00108	0.0573268						Control	1.00015	0.0212477
		5-FU	2.15356	0.0227639	5.43538e-06					5-FU	2.18368	0.0314094	7.01006e-07
		OXA	2.1043	0.00843088	5.04217e-06					OXA	2.05162	0.0295099	9.51092e-07
		IRI	2.02331	0.0213872	8.48937e-06					IRI	1.91417	0.0203003	7.10694e-07

## Sheet: Supple Fig.7c
	HCT116
			18s	LGR5	∆Ct	∆∆Ct	2^-∆∆Ct			18s	CD44	∆Ct	∆∆Ct	2^-∆∆Ct			18s	CD133	∆Ct	∆∆Ct	2^-∆∆Ct			18s	CD166	∆Ct	∆∆Ct	2^-∆∆Ct
		Control	16.76	37.76	21	0.02	0.986233		Control	16.76	20.23	3.47	0.093333	0.937355		Control	16.76	24.12	7.36	0.03	0.97942		Control	16.76	25.44	8.68	0.066667	0.954841
			16.73	37.79	21.06	0.08	0.946058			16.73	20.14	3.41	0.033333	0.97716			16.73	24.18	7.45	0.12	0.920188			16.73	25.42	8.69	0.076667	0.948246
			16.97	37.85	20.88	-0.1	1.07177			16.97	20.22	3.25	-0.126667	1.09177			16.97	24.15	7.18	-0.15	1.10957			16.97	25.45	8.48	-0.133333	1.09682
		5-FU	16.61	36.42	19.81	-1.17	2.25012		5-FU	16.61	18.86	2.25	-1.12667	2.18354		5-FU	16.61	23.1	6.49	-0.84	1.79005		5-FU	16.61	24.45	7.84	-0.773333	1.70921
			16.56	36.45	19.89	-1.09	2.12874			16.56	18.89	2.33	-1.04667	2.06575			16.56	23.12	6.56	-0.77	1.70527			16.56	24.38	7.82	-0.793333	1.73307
			16.68	36.52	19.84	-1.14	2.20381			16.68	18.81	2.13	-1.24667	2.37293			16.68	23.2	6.52	-0.81	1.75321			16.68	24.48	7.8	-0.813333	1.75727
		OXA	16.72	36.66	19.94	-1.04	2.05623		OXA	16.72	19.21	2.49	-0.886667	1.8489		OXA	16.72	23.19	6.47	-0.86	1.81504		OXA	16.72	24.5	7.78	-0.833333	1.7818
			16.86	36.7	19.84	-1.14	2.20381			16.86	19.27	2.41	-0.966667	1.95432			16.86	23.28	6.42	-0.91	1.87905			16.86	24.65	7.79	-0.823333	1.76949
			16.76	36.63	19.87	-1.11	2.15846			16.76	19.24	2.48	-0.896667	1.86176			16.76	23.21	6.45	-0.88	1.84038			16.76	24.6	7.84	-0.773333	1.70921
		IRI	16.37	36.24	19.87	-1.11	2.15846		IRI	16.37	19.04	2.67	-0.706667	1.63203		IRI	16.37	22.98	6.61	-0.72	1.64718		IRI	16.37	24.31	7.94	-0.673333	1.59475
			16.43	36.21	19.78	-1.2	2.2974			16.43	19.08	2.65	-0.726667	1.65481			16.43	23.02	6.59	-0.74	1.67018			16.43	24.35	7.92	-0.693333	1.61701
			16.38	36.29	19.91	-1.07	2.09943			16.38	19.04	2.66	-0.716667	1.64338			16.38	22.94	6.56	-0.77	1.70527			16.38	24.28	7.9	-0.713333	1.63959
			Average	Stdev	TTEST					Average	Stdev	TTEST					Average	Stdev	TTEST					Average	Stdev	TTEST
		Control	1.00135	0.0642076					Control	1.00209	0.0801698					Control	1.00306	0.0968786					Control	0.999971	0.0839429
		5-FU	2.19422	0.0612537	2.01687e-05				5-FU	2.2074	0.154972	0.000279603				5-FU	1.74951	0.0425112	0.000257411				5-FU	1.73318	0.0240265	0.000129943
		OXA	2.1395	0.0755958	3.78079e-05				OXA	1.88833	0.0575128	9.96586e-05				OXA	1.84482	0.0322342	0.000139701				OXA	1.7535	0.0388435	0.000146409
		IRI	2.1851	0.101635	6.93206e-05				IRI	1.64341	0.0113912	0.000163607				IRI	1.67421	0.0292532	0.000327871				IRI	1.61712	0.0224175	0.000250747
			Average				Stdev				TTEST
			LGR5	CD44	CD133	CD166	LGR5	CD44	CD133	CD166	LGR5	CD44	CD133	CD166
		Control	1.00135	1.00209	1.00306	0.999971	0.0642076	0.0801698	0.0968786	0.0839429
		5-FU	2.19422	2.2074	1.74951	1.73318	0.0612537	0.154972	0.0425112	0.0240265	2.01687e-05	0.000279603	0.000257411	0.000129943
		OXA	2.1395	1.88833	1.84482	1.7535	0.0755958	0.0575128	0.0322342	0.0388435	3.78079e-05	9.96586e-05	0.000139701	0.000146409
		IRI	2.1851	1.64341	1.67421	1.61712	0.101635	0.0113912	0.0292532	0.0224175	6.93206e-05	0.000163607	0.000327871	0.000250747
	LoVo
			18s	LGR5	∆Ct	∆∆Ct	2^-∆∆Ct			18s	CD44	∆Ct	∆∆Ct	2^-∆∆Ct			18s	CD133	∆Ct	∆∆Ct	2^-∆∆Ct			18s	CD166	∆Ct	∆∆Ct	2^-∆∆Ct
		Control	20.11	29.22	9.11	-0.016667	1.01162		Control	20.11	17.23	-2.88	0	1		Control	20.11	21.11	1	0.013333	0.990801		Control	20.11	25.44	5.33	0.016667	0.988514
			20.13	29.28	9.15	0.023333	0.983957			20.13	17.28	-2.85	0.03	0.97942			20.13	21.08	0.95	-0.036667	1.02574			20.13	25.42	5.29	-0.023333	1.0163
			20.13	29.25	9.12	-0.006667	1.00463			20.13	17.22	-2.91	-0.03	1.02101			20.13	21.14	1.01	0.023333	0.983957			20.13	25.45	5.32	0.006667	0.995389
		5-FU	20.24	28.31	8.07	-1.05667	2.08012		5-FU	20.24	16.64	-3.6	-0.72	1.64718		5-FU	20.24	20.44	0.2	-0.786667	1.72508		5-FU	20.24	24.55	4.31	-1.00333	2.00463
			20.31	28.34	8.03	-1.09667	2.1386			20.31	16.61	-3.7	-0.82	1.76541			20.31	20.41	0.1	-0.886667	1.8489			20.31	24.58	4.27	-1.04333	2.06098
			20.28	28.36	8.08	-1.04667	2.06575			20.28	16.64	-3.64	-0.76	1.69349			20.28	20.42	0.14	-0.846667	1.79834			20.28	24.58	4.3	-1.01333	2.01857
		OXA	20.51	28.58	8.07	-1.05667	2.08012		OXA	20.51	16.77	-3.74	-0.86	1.81504		OXA	20.51	20.8	0.29	-0.696667	1.62076		OXA	20.51	25.04	4.53	-0.783333	1.7211
			20.61	28.61	8	-1.12667	2.18354			20.61	16.91	-3.7	-0.82	1.76541			20.61	20.84	0.23	-0.756667	1.68958			20.61	25.11	4.5	-0.813333	1.75727
			20.54	28.64	8.1	-1.02667	2.03731			20.54	16.88	-3.66	-0.78	1.71713			20.54	20.81	0.27	-0.716667	1.64338			20.54	25.13	4.59	-0.723333	1.65099
		IRI	20.41	28.71	8.3	-0.826667	1.77358		IRI	20.41	16.82	-3.59	-0.71	1.6358		IRI	20.41	20.74	0.33	-0.656667	1.57644		IRI	20.41	25.09	4.68	-0.633333	1.55114
			20.43	28.78	8.35	-0.776667	1.71317			20.43	16.85	-3.58	-0.7	1.6245			20.43	20.69	0.26	-0.726667	1.65481			20.43	25.13	4.7	-0.613333	1.52979
			20.38	28.72	8.34	-0.786667	1.72508			20.38	16.84	-3.54	-0.66	1.58008			20.38	20.71	0.33	-0.656667	1.57644			20.38	25.04	4.66	-0.653333	1.5728
			Average	Stdev	TTEST					Average	Stdev	TTEST					Average	Stdev	TTEST					Average	Stdev	TTEST
		Control	1.00007	0.0143847					Control	1.00014	0.0207963					Control	1.00017	0.0224114					Control	1.00007	0.0144744
		5-FU	2.09482	0.038586	1.33054e-06				5-FU	1.70203	0.0595724	4.27715e-05				5-FU	1.79078	0.0622535	3.21986e-05				5-FU	2.02806	0.029353	6.83347e-07
		OXA	2.10032	0.0751768	1.54472e-05				OXA	1.76586	0.0489553	1.53567e-05				OXA	1.65124	0.0350799	1.10404e-05				OXA	1.70979	0.0540334	2.53769e-05
		IRI	1.73728	0.0320002	3.40274e-06				IRI	1.61346	0.0294559	7.90331e-06				IRI	1.60256	0.0452499	3.24081e-05				IRI	1.55124	0.0215043	3.24554e-06
			Average				Stdev				TTEST
			LGR5	CD44	CD133	CD166	LGR5	CD44	CD133	CD166	LGR5	CD44	CD133	CD166
		Control	1.00007	1.00014	1.00017	1.00007	0.0143847	0.0207963	0.0224114	0.0144744
		5-FU	2.09482	1.70203	1.79078	2.02806	0.038586	0.0595724	0.0622535	0.029353	1.33054e-06	4.27715e-05	3.21986e-05	6.83347e-07
		OXA	2.10032	1.76586	1.65124	1.70979	0.0751768	0.0489553	0.0350799	0.0540334	1.54472e-05	1.53567e-05	1.10404e-05	2.53769e-05
		IRI	1.73728	1.61346	1.60256	1.55124	0.0320002	0.0294559	0.0452499	0.0215043	3.40274e-06	7.90331e-06	3.24081e-05	3.24554e-06

## Sheet: Supple Fig.7e
	HCT116
			18s	LGR5	∆Ct	∆∆Ct	2^-∆∆Ct			18s	CD44	∆Ct	∆∆Ct	2^-∆∆Ct			18s	CD133	∆Ct	∆∆Ct	2^-∆∆Ct			18s	CD166	∆Ct	∆∆Ct	2^-∆∆Ct
		Control	16.24	30.29	14.05	0.03	0.97942		Control	16.24	24.44	8.2	0.01667	0.988512		Control	16.24	28.75	12.51	-0.04	1.02811		Control	16.24	27.42	11.18	-0.02333	1.0163
			16.24	30.27	14.03	0.01	0.993092			16.24	24.41	8.17	-0.01333	1.00928			16.24	28.84	12.6	0.05	0.965936			16.24	27.44	11.2	-0.00333	1.00231
			16.27	30.29	14.02	0	1			16.27	24.45	8.18	-0.00333	1.00231			16.27	28.81	12.54	-0.01	1.00696			16.27	27.5	11.23	0.02667	0.981684
		LGK-974	16.32	30.52	14.2	0.18	0.882703		LGK-974	16.32	24.81	8.49	0.30667	0.808506		LGK-974	16.32	29.04	12.72	0.17	0.888843		LGK-974	16.32	27.61	11.29	0.08667	0.941694
			16.34	30.51	14.17	0.15	0.90125			16.34	24.84	8.5	0.31667	0.802921			16.34	29.18	12.84	0.29	0.817902			16.34	27.66	11.32	0.11667	0.922314
			16.3	30.49	14.19	0.17	0.888843			16.3	24.81	8.51	0.32667	0.797375			16.3	29.08	12.78	0.23	0.852635			16.3	27.71	11.41	0.20667	0.866535
		OXA	16.31	29.38	13.07	-0.95	1.93187		OXA	16.31	23.63	7.32	-0.86333	1.81923		OXA	16.31	28.14	11.83	-0.72	1.64718		OXA	16.31	26.91	10.42	-0.78333	1.7211
			16.29	29.34	13.05	-0.97	1.95884			16.29	23.61	7.32	-0.86333	1.81923			16.29	28.11	11.82	-0.73	1.65864			16.29	26.94	10.35	-0.85333	1.80667
			16.32	29.37	13.05	-0.97	1.95884			16.32	23.63	7.31	-0.87333	1.83189			16.32	28.21	11.89	-0.66	1.58008			16.32	26.91	10.59	-0.61333	1.52979
		OXA+LGK-974	16.28	30.14	13.86	-0.16	1.11729		OXA+LGK-974	16.28	24.41	8.13	-0.05333	1.03766		OXA+LGK-974	16.28	28.77	12.49	-0.06	1.04247		OXA+LGK-974	16.28	27.48	11.2	-0.00333	1.00231
			16.3	30.18	13.88	-0.14	1.10191			16.3	24.39	8.09	-0.09333	1.06683			16.3	28.75	12.45	-0.1	1.07177			16.3	27.5	11.2	-0.00333	1.00231
			16.3	30.08	13.78	-0.24	1.18099			16.3	24.35	8.05	-0.13333	1.09682			16.3	28.78	12.48	-0.07	1.04972			16.3	27.52	11.22	0.01667	0.988512
			Average	Stdev	TTEST					Average	Stdev	TTEST					Average	Stdev	TTEST					Average	Stdev	TTEST
		Control	0.990838	0.0104735					Control	1.00004	0.0105707					Control	1.00034	0.031613					Control	1.0001	0.0174152
		LGK-974	0.890932	0.00944861	0.000253589				LGK-974	0.802934	0.00556548	8.92389e-06				LGK-974	0.853127	0.0354729	0.00582241				LGK-974	0.910181	0.0390208	0.0218726
		OXA	1.94985	0.0155699	9.76373e-08				OXA	1.82345	0.00730565	3.95148e-08				OXA	1.62863	0.0424357	3.30214e-05				OXA	1.68585	0.141766	0.00114231
		OXA+LGK-974	1.13339	0.0419322	5.96572e-06				OXA+LGK-974	1.0671	0.0295835	1.75016e-06				OXA+LGK-974	1.05465	0.0152644	2.50606e-05				OXA+LGK-974	0.997711	0.00796692	0.00110208
			Average				Stdev				TTEST
			LGR5	CD44	CD133	CD166	LGR5	CD44	CD133	CD166	LGR5	CD44	CD133	CD166
		Control	0.990838	1.00004	1.00034	1.0001	0.0104735	0.0105707	0.031613	0.0174152
		LGK-974	0.890932	0.802934	0.853127	0.910181	0.00944861	0.00556548	0.0354729	0.0390208	0.000253589	8.92389e-06	0.00582241	0.0218726
		OXA	1.94985	1.82345	1.62863	1.68585	0.0155699	0.00730565	0.0424357	0.141766	9.76373e-08	3.95148e-08	3.30214e-05	0.00114231
		OXA+LGK-974	1.13339	1.0671	1.05465	0.997711	0.0419322	0.0295835	0.0152644	0.00796692	5.96572e-06	1.75016e-06	2.50606e-05	0.00110208
	LoVo
			18s	LGR5	∆Ct	∆∆Ct	2^-∆∆Ct			18s	CD44	∆Ct	∆∆Ct	2^-∆∆Ct			18s	CD133	∆Ct	∆∆Ct	2^-∆∆Ct			18s	CD166	∆Ct	∆∆Ct	2^-∆∆Ct
		Control	14.29	26.42	12.13	-0.03	1.02101		Control	14.29	24.58	10.29	0.01333	0.990803		Control	14.29	30.11	15.82	-0.04333	1.03049		Control	14.29	29.44	15.15	0.02333	0.983959
			14.28	26.44	12.16	0	1			14.28	24.53	10.25	-0.02667	1.01866			14.28	30.13	15.85	-0.01333	1.00928			14.28	29.42	15.14	0.01333	0.990803
			14.32	26.51	12.19	0.03	0.97942			14.32	24.61	10.29	0.01333	0.990803			14.32	30.24	15.92	0.05667	0.961481			14.32	29.41	15.09	-0.03667	1.02574
		LGK-974	14.42	26.89	12.47	0.31	0.806642		LGK-974	14.42	24.92	10.5	0.22333	0.856586		LGK-974	14.42	30.42	16	0.13667	0.909616		LGK-974	14.42	29.81	15.39	0.26333	0.833163
			14.52	26.86	12.34	0.18	0.882703			14.52	24.97	10.45	0.17333	0.886793			14.52	30.51	15.99	0.12667	0.915943			14.52	29.84	15.32	0.19333	0.874585
			14.48	26.8	12.32	0.16	0.895025			14.48	24.92	10.44	0.16333	0.892962			14.48	30.42	15.94	0.07667	0.948244			14.48	29.82	15.34	0.21333	0.862544
		OXA	14.39	25.79	11.4	-0.76	1.69349		OXA	14.39	23.89	9.5	-0.77667	1.71317		OXA	14.39	29.35	14.96	-0.90333	1.87038		OXA	14.39	28.81	14.42	-0.70667	1.63203
			14.29	25.71	11.42	-0.74	1.67018			14.29	23.82	9.53	-0.74667	1.67792			14.29	29.28	14.99	-0.87333	1.83189			14.29	28.69	14.4	-0.72667	1.65482
			14.56	25.83	11.27	-0.89	1.85318			14.56	23.99	9.43	-0.84667	1.79835			14.56	29.57	15.01	-0.85333	1.80667			14.56	28.97	14.41	-0.71667	1.64338
		OXA+LGK-974	14.78	26.93	12.15	-0.01	1.00696		OXA+LGK-974	14.78	25.08	10.3	0.02333	0.983959		OXA+LGK-974	14.78	30.51	15.73	-0.13333	1.09682		OXA+LGK-974	14.78	29.89	15.11	-0.01667	1.01162
			14.82	26.96	12.14	-0.02	1.01396			14.82	25.04	10.22	-0.05667	1.04006			14.82	30.58	15.76	-0.10333	1.07425			14.82	29.98	15.16	0.03333	0.977162
			14.76	27.01	12.25	0.09	0.939523			14.76	25.1	10.34	0.06333	0.957053			14.76	30.61	15.85	-0.01333	1.00928			14.76	29.86	15.1	-0.02667	1.01866
			Average	Stdev	TTEST		12.16			Average	Stdev	TTEST					Average	Stdev	TTEST					Average	Stdev	TTEST
		Control	1.00014	0.0207963					Control	1.00009	0.0160822					Control	1.00042	0.0353482					Control	1.00017	0.0224114
		LGK-974	0.861457	0.0478692	0.0100116				LGK-974	0.87878	0.0194667	0.00113957				LGK-974	0.924601	0.0207181	0.0327431				LGK-974	0.856764	0.0213074	0.00130385
		OXA	1.73895	0.0996094	0.000230124				OXA	1.72981	0.0619151	3.87072e-05				OXA	1.83631	0.0320855	7.04116e-06				OXA	1.64341	0.0113912	1.5503e-06
		OXA+LGK-974	0.986813	0.0411037	0.000268504				OXA+LGK-974	0.993691	0.0423521	7.0265e-05				OXA+LGK-974	1.06012	0.0454488	1.73953e-05				OXA+LGK-974	1.00248	0.0222069	1.52774e-06
			Average				Stdev				TTEST
			LGR5	CD44	CD133	CD166	LGR5	CD44	CD133	CD166	LGR5	CD44	CD133	CD166
		Control	1.00014	1.00009	1.00042	1.00017	0.0207963	0.0160822	0.0353482	0.0224114
		LGK-974	0.861457	0.87878	0.924601	0.856764	0.0478692	0.0194667	0.0207181	0.0213074	0.0100116	0.00113957	0.0327431	0.00130385
		OXA	1.73895	1.72981	1.83631	1.64341	0.0996094	0.0619151	0.0320855	0.0113912	0.000230124	3.87072e-05	7.04116e-06	1.5503e-06
		OXA+LGK-974	0.986813	0.993691	1.06012	1.00248	0.0411037	0.0423521	0.0454488	0.0222069	0.000268504	7.0265e-05	1.73953e-05	1.52774e-06

## Sheet: Supple Fig.7g
	HCT116
			18s	LGR5	∆Ct	∆∆Ct	2^-∆∆Ct			18s	CD44	∆Ct	∆∆Ct	2^-∆∆Ct			18s	CD133	∆Ct	∆∆Ct	2^-∆∆Ct			18s	CD166	∆Ct	∆∆Ct	2^-∆∆Ct
		Control	18.31	32.34	14.03	0.01	0.993092		Control	18.31	26.82	8.51	0.01	0.993092		Control	18.31	31.23	12.92	-0.03333	1.02337		Control	18.31	29.44	11.13	-0.02667	1.01866
			18.34	32.35	14.01	-0.01	1.00696			18.34	26.84	8.5	0	1			18.34	31.35	13.01	0.05667	0.961481			18.34	29.48	11.14	-0.01667	1.01162
			18.32	32.34	14.02	0	1			18.32	26.81	8.49	-0.01	1.00696			18.32	31.25	12.93	-0.02333	1.0163			18.32	29.52	11.2	0.04333	0.970412
		LGK-974	18.26	32.52	14.26	0.24	0.846745		LGK-974	18.26	26.92	8.66	0.16	0.895025		LGK-974	18.26	31.3	13.04	0.08667	0.941694		LGK-974	18.26	29.72	11.46	0.30333	0.81038
			18.32	32.62	14.3	0.28	0.823591			18.32	26.98	8.66	0.16	0.895025			18.32	31.35	13.03	0.07667	0.948244			18.32	29.76	11.44	0.28333	0.821692
			18.29	32.57	14.28	0.26	0.835088			18.29	26.94	8.65	0.15	0.90125			18.29	31.32	13.03	0.07667	0.948244			18.29	29.76	11.47	0.31333	0.804782
		IRI	18.34	31.51	13.17	-0.85	1.8025		IRI	18.34	26.01	7.67	-0.83	1.77769		IRI	18.34	30.56	12.22	-0.73333	1.66247		IRI	18.34	28.78	10.44	-0.71667	1.64338
			18.42	31.61	13.19	-0.83	1.77769			18.42	26.08	7.66	-0.84	1.79005			18.42	30.62	12.2	-0.75333	1.68568			18.42	28.82	10.4	-0.75667	1.68959
			18.44	31.62	13.18	-0.84	1.79005			18.44	26.12	7.68	-0.82	1.76541			18.44	30.65	12.21	-0.74333	1.67404			18.44	28.85	10.41	-0.74667	1.67792
		IRI+LGK-974	18.42	32.45	14.03	0.01	0.993092		IRI+LGK-974	18.42	26.92	8.5	0	1		IRI+LGK-974	18.42	31.41	12.99	0.03667	0.974903		IRI+LGK-974	18.42	29.61	11.19	0.03333	0.977162
			18.43	32.51	14.08	0.06	0.959264			18.43	26.89	8.46	-0.04	1.02811			18.43	31.44	13.01	0.05667	0.961481			18.43	29.65	11.22	0.06333	0.957053
			18.51	32.55	14.04	0.02	0.986233			18.51	26.91	8.4	-0.1	1.07177			18.51	31.51	13	0.04667	0.968168			18.51	29.63	11.12	-0.03667	1.02574
			Average	Stdev	TTEST					Average	Stdev	TTEST					Average	Stdev	TTEST					Average	Stdev	TTEST
		Control	1.00002	0.00693154					Control	1.00002	0.00693154					Control	1.00038	0.0338769					Control	1.00023	0.026062
		LGK-974	0.835141	0.0115772	2.94697e-05				LGK-974	0.8971	0.00359423	2.18074e-05				LGK-974	0.946061	0.00378164	0.0508315				LGK-974	0.812285	0.00861453	0.000289441
		IRI	1.79008	0.0124078	6.97674e-08				IRI	1.77771	0.0123221	7.2759e-08				IRI	1.67406	0.0116036	5.28871e-06				IRI	1.6703	0.024025	5.18826e-06
		IRI+LGK-974	0.97953	0.0178826	3.4608e-07				IRI+LGK-974	1.0333	0.0361662	4.59947e-06				IRI+LGK-974	0.968184	0.0067109	8.66253e-08				IRI+LGK-974	0.986653	0.0353152	1.00707e-05
			Average				Stdev				TTEST
			LGR5	CD44	CD133	CD166	LGR5	CD44	CD133	CD166	LGR5	CD44	CD133	CD166
		Control	1.00002	1.00002	1.00038	1.00023	0.00693154	0.00693154	0.0338769	0.026062
		LGK-974	0.835141	0.8971	0.946061	0.812285	0.0115772	0.00359423	0.00378164	0.00861453	2.94697e-05	2.18074e-05	0.0508315	0.000289441
		IRI	1.79008	1.77771	1.67406	1.6703	0.0124078	0.0123221	0.0116036	0.024025	6.97674e-08	7.2759e-08	5.28871e-06	5.18826e-06
		IRI+LGK-974	0.97953	1.0333	0.968184	0.986653	0.0178826	0.0361662	0.0067109	0.0353152	3.4608e-07	4.59947e-06	8.66253e-08	1.00707e-05
	LoVo
			18s	LGR5	∆Ct	∆∆Ct	2^-∆∆Ct			18s	CD44	∆Ct	∆∆Ct	2^-∆∆Ct			18s	CD133	∆Ct	∆∆Ct	2^-∆∆Ct			18s	CD166	∆Ct	∆∆Ct	2^-∆∆Ct
		Control	20.13	31.11	10.98	-0.02	1.01396		Control	20.13	28.44	8.31	0.043333	0.97041		Control	20.13	30.24	10.11	-0.00667	1.00463		Control	20.13	31.88	11.75	0.07	0.952638
			20.15	31.17	11.02	0.02	0.986233			20.15	28.41	8.26	-0.006667	1.00463			20.15	30.29	10.14	0.02333	0.983959			20.15	31.84	11.69	0.01	0.993092
			20.21	31.21	11	0	1			20.21	28.44	8.23	-0.036667	1.02574			20.21	30.31	10.1	-0.01667	1.01162			20.21	31.81	11.6	-0.08	1.05702
		LGK-974	20.24	31.42	11.18	0.18	0.882703		LGK-974	20.24	28.78	8.54	0.273333	0.827406		LGK-974	20.24	30.62	10.38	0.26333	0.833163		LGK-974	20.24	32.08	11.84	0.16	0.895025
			20.28	31.44	11.16	0.16	0.895025			20.28	28.75	8.47	0.203333	0.868542			20.28	30.66	10.38	0.26333	0.833163			20.28	32.08	11.8	0.12	0.920188
			20.29	31.41	11.12	0.12	0.920188			20.29	28.75	8.46	0.193333	0.874583			20.29	30.61	10.32	0.20333	0.868543			20.29	32.09	11.8	0.12	0.920188
		IRI	20.21	30.23	10.02	-0.98	1.97247		IRI	20.21	27.76	7.55	-0.716667	1.64338		IRI	20.21	29.52	9.31	-0.80667	1.74917		IRI	20.21	31.01	10.8	-0.88	1.84038
			20.22	30.25	10.03	-0.97	1.95884			20.22	27.77	7.55	-0.716667	1.64338			20.22	29.55	9.33	-0.78667	1.72509			20.22	31.05	10.83	-0.85	1.8025
			20.31	30.33	10.02	-0.98	1.97247			20.31	27.82	7.51	-0.756667	1.68958			20.31	29.53	9.22	-0.89667	1.86176			20.31	31.13	10.82	-0.86	1.81504
		IRI+LGK-974	20.27	31.15	10.88	-0.12	1.08673		IRI+LGK-974	20.27	28.57	8.3	0.033333	0.97716		IRI+LGK-974	20.27	30.42	10.15	0.03333	0.977162		IRI+LGK-974	20.27	31.99	11.72	0.04	0.972655
			20.29	31.21	10.92	-0.08	1.05702			20.29	28.55	8.26	-0.006667	1.00463			20.29	30.39	10.1	-0.01667	1.01162			20.29	31.94	11.65	-0.03	1.02101
			20.33	31.12	10.79	-0.21	1.15669			20.33	28.62	8.29	0.023333	0.983957			20.33	30.33	10	-0.11667	1.08423			20.33	32.01	11.68	0	1
			Average	Stdev	TTEST					Average	Stdev	TTEST					Average	Stdev	TTEST					Average	Stdev	TTEST
		Control	1.00006	0.0138635					Control	1.00026	0.0279232					Control	1.00007	0.0143847					Control	1.00092	0.052628
		LGK-974	0.899305	0.0191054	0.00178492				LGK-974	0.856843	0.0256721	0.00281067				LGK-974	0.844956	0.0204272	0.000423927				LGK-974	0.9118	0.0145276	0.0474808
		IRI	1.96792	0.00786629	4.90142e-08				IRI	1.65878	0.0266746	7.82373e-06				IRI	1.77867	0.0729585	5.43653e-05				IRI	1.8193	0.0192943	1.45198e-05
		IRI+LGK-974	1.10015	0.0511708	8.37963e-06				IRI+LGK-974	0.988583	0.0143082	2.76162e-06				IRI+LGK-974	1.02434	0.0546545	0.000137687				IRI+LGK-974	0.997889	0.0242476	1.34593e-06
			Average				Stdev				TTEST
			LGR5	CD44	CD133	CD166	LGR5	CD44	CD133	CD166	LGR5	CD44	CD133	CD166
		Control	1.00006	1.00026	1.00007	1.00092	0.0138635	0.0279232	0.0143847	0.052628
		LGK-974	0.899305	0.856843	0.844956	0.9118	0.0191054	0.0256721	0.0204272	0.0145276	0.00178492	0.00281067	0.000423927	0.0474808
		IRI	1.96792	1.65878	1.77867	1.8193	0.00786629	0.0266746	0.0729585	0.0192943	4.90142e-08	7.82373e-06	5.43653e-05	1.45198e-05
		IRI+LGK-974	1.10015	0.988583	1.02434	0.997889	0.0511708	0.0143082	0.0546545	0.0242476	8.37963e-06	2.76162e-06	0.000137687	1.34593e-06
