# Supplementary material for: 5-FU promotes stemness of colorectal cancer via p53-mediated WNT/β-catenin pathway activation
Source: Nat Commun. 2020 Oct 21;11:5321. doi: 10.1038/s41467-020-19173-2 (PMC7578039; doi:10.1038/s41467-020-19173-2)
Supplement: Supplementary file 7 — Source Data [file 41467_2020_19173_MOESM7_ESM.zip › Supple Fig8-200918.xlsx]

## Sheet: Supple Fig.8a
		HCT116 Parental				HCT116 5-FU-R				SW480 Parental				SW480 5-FU-R				HT-29 Parental				HT-29 5-FU-R
		Control	5-FU			Control	5-FU			Control	5-FU			Control	5-FU			Control	5-FU			Control	5-FU
		1.2407	0.3274			1.3154	1.0344			1.7622	1.1614			1.8742	1.7944			1.4042	1.0848			1.539	1.1131
		1.2584	0.342			1.2887	1.2443			1.8141	1.1995			1.8861	1.6315			1.4526	1.0696			1.4624	1.4232
		1.2089	0.3409			1.2312	1.0014			1.8104	1.1156			1.8591	1.7833			1.4873	1.0745			1.4363	1.1144
		1.2361	0.3113			1.3521	1.2699			1.8442	1.1195			1.8437	1.8941			1.4012	1.0697			1.5623	1.4784
		1.2992	0.3306			1.2454	1.2667			1.8235	1.158			1.9183	1.8749			1.4366	1.0794			1.5286	1.4552
		1.2232	0.3284			1.3411	1.2436			1.8665	1.1998			1.9309	1.7955			1.3891	1.0836			1.4286	1.4653
		0.997013	0.263095			1.01524	0.798364			0.968162	0.638079			0.994069	0.951743			0.982989	0.759398			1.0309	0.745612
		1.01124	0.274827			0.994636	0.960367			0.996676	0.659012			1.00038	0.865341			1.01687	0.748757			0.979592	0.953333
		0.971459	0.273944			0.950257	0.772894			0.994643	0.612917			0.98606	0.945856			1.04116	0.752188			0.962108	0.746483
		0.993317	0.250157			1.04357	0.980126			1.01321	0.615059			0.977891	1.00462			0.980889	0.748827			1.04651	0.990309
		1.04402	0.265667			0.961216	0.977656			1.00184	0.636211			1.01746	0.99444			1.00567	0.755618			1.02394	0.974769
		0.98295	0.263899			1.03508	0.959827			1.02546	0.659176			1.02414	0.952326			0.972419	0.758558			0.956951	0.981534
		Control	5-FU			Control	5-FU			Control	5-FU			Control	5-FU			Control	5-FU			Control	5-FU
	Average	1	0.265265		Average	1	0.908206		Average	1	0.636742		Average	1	0.952388		Average	1	0.753891		Average	1	0.898673
	Stdev	0.0253896	0.00896368		Stdev	0.0383888	0.0956619		Stdev	0.0193899	0.0201946		Stdev	0.0179226	0.0492282		Stdev	0.0261779	0.00469006		Stdev	0.0384618	0.118854
	TTEST		1.36842e-14		TTEST		0.0541201		TTEST		2.23659e-11		TTEST		0.0501715		TTEST		6.29012e-10		TTEST		0.0750162

## Sheet: Supple Fig.8c
		Parental	908	1124	1224
		5-FU-R control	1860	2060	1744
		5-FU-R LGK-974	1208	860	1252
		5-FU-R DAPT	1724	1852	1656
		Parental	0.83661	1.03563	1.12776
		5-FU-R control	1.71376	1.89803	1.60688
		5-FU-R LGK-974	1.11302	0.792384	1.15356
		5-FU-R DAPT	1.58845	1.70639	1.5258
			Average	Stdev	TTEST
		Parental	1	0.148811
		5-FU-R control	1.73956	0.147282	0.0036145
		5-FU-R LGK-974	1.01966	0.197865	0.00720522
		5-FU-R DAPT	1.60688	0.0916943	0.255919

## Sheet: Supple Fig.8e
		β-actin	LGR5	∆Ct	∆∆Ct	2^-∆∆Ct			β-actin	CD44	∆Ct	∆∆Ct	2^-∆∆Ct			β-actin	CD133	∆Ct	∆∆Ct	2^-∆∆Ct			β-actin	CD166	∆Ct	∆∆Ct	2^-∆∆Ct
	Parental	22.8	40.11	17.31	0.03	0.97942		Parental	22.8	28.5	5.7	-0.173333	1.12766		Parental	22.8	27.35	4.55	0.05	0.965936		Parental	22.8	26.25	3.45	-0.08	1.05702
		22.94	40.16	17.22	-0.06	1.04247			22.94	28.9	5.96	0.086667	0.941696			22.94	27.46	4.52	0.02	0.986233			22.94	26.33	3.39	-0.14	1.10191
		22.54	39.85	17.31	0.03	0.97942			22.54	28.5	5.96	0.086667	0.941696			22.54	26.97	4.43	-0.07	1.04972			22.54	26.29	3.75	0.22	0.858565
	5-FU-R control	23.27	39.72	16.45	-0.83	1.77769		5-FU-R control	23.27	28.52	5.25	-0.623333	1.54043		5-FU-R control	23.27	27.01	3.74	-0.76	1.69349		5-FU-R control	23.27	26.2	2.93	-0.6	1.51572
		23.43	39.85	16.42	-0.86	1.81504			23.43	28.51	5.08	-0.793333	1.73307			23.43	27.15	3.72	-0.78	1.71713			23.43	26.3	2.87	-0.66	1.58008
		23.59	39.94	16.35	-0.93	1.90528			23.59	28.72	5.13	-0.743333	1.67404			23.59	27.29	3.7	-0.8	1.7411			23.59	26.49	2.9	-0.63	1.54756
	5-FU-R LGK-974	22.94	39.89	16.95	-0.33	1.25701		5-FU-R LGK-974	22.84	28.49	5.65	-0.223333	1.16743		5-FU-R LGK-974	22.84	27.29	4.45	-0.05	1.03526		5-FU-R LGK-974	22.84	26.16	3.32	-0.21	1.15669
		22.75	39.77	17.02	-0.26	1.19748			22.75	28.45	5.7	-0.173333	1.12766			22.75	27.24	4.49	-0.01	1.00696			22.75	26.12	3.37	-0.16	1.11729
		22.61	39.82	17.21	-0.07	1.04972			22.61	28.42	5.81	-0.063333	1.04488			22.61	27.12	4.51	0.01	0.993092			22.61	26.25	3.64	0.11	0.926588
	5-FU-R DAPT	22.85	39.24	16.39	-0.89	1.85318		5-FU-R DAPT	22.85	28.08	5.23	-0.643333	1.56193		5-FU-R DAPT	22.85	26.58	3.73	-0.77	1.70527		5-FU-R DAPT	22.85	25.78	2.93	-0.6	1.51572
		22.77	39.21	16.44	-0.84	1.79005			22.77	28.05	5.28	-0.593333	1.50873			22.77	26.45	3.68	-0.82	1.76541			22.77	25.65	2.88	-0.65	1.56917
		22.91	39.29	16.38	-0.9	1.86607			22.91	28.07	5.16	-0.713333	1.63959			22.91	26.57	3.66	-0.84	1.79005			22.91	25.77	2.86	-0.67	1.59107
		Average	Stdev	TTEST					Average	Stdev	TTEST					Average	Stdev	TTEST					Average	Stdev	TTEST
	Parental	1.00044	0.0363993					Parental	1.00368	0.107367					Parental	1.00063	0.043706					Parental	1.00583	0.129494
	5-FU-R control	1.83267	0.0655966	4.32326e-05				5-FU-R control	1.64918	0.0986983	0.00155633				5-FU-R control	1.71724	0.0238054	1.53445e-05				5-FU-R control	1.54779	0.0321836	0.00215157
	5-FU-R LGK-974	1.16807	0.106732	0.000779177				5-FU-R LGK-974	1.11332	0.0625209	0.00135971				5-FU-R LGK-974	1.01177	0.0214946	2.83528e-06				5-FU-R LGK-974	1.06685	0.123061	0.00281095
	5-FU-R DAPT	1.83643	0.0406806	0.936743				5-FU-R DAPT	1.57008	0.0658092	0.312428				5-FU-R DAPT	1.75358	0.0436108	0.274018				5-FU-R DAPT	1.55865	0.0387631	0.727727
		Average				Stdev				TTEST
		LGR5	CD44	CD133	CD166	LGR5	CD44	CD133	CD166	LGR5	CD44	CD133	CD166
	Parental	1.00044	1.00368	1.00063	1.00583	0.0363993	0.107367	0.043706	0.129494
	5-FU-R control	1.83267	1.64918	1.71724	1.54779	0.0655966	0.0986983	0.0238054	0.0321836	4.32326e-05	0.00155633	1.53445e-05	0.00215157
	5-FU-R LGK-974	1.16807	1.11332	1.01177	1.06685	0.106732	0.0625209	0.0214946	0.123061	0.000779177	0.00135971	2.83528e-06	0.00281095
	5-FU-R DAPT	1.83643	1.57008	1.75358	1.55865	0.0406806	0.0658092	0.0436108	0.0387631	0.936743	0.312428	0.274018	0.727727

## Sheet: Supple Fig.8g
		Control	LGK-974	5-FU	5-FU+LGK-974
		1.4588	1.0632	1.3956	1.0344
		1.4684	1.1398	1.2099	1.1443
		1.4054	1.0014	1.4585	1.1014
		1.4615	1.1874	1.2646	1.1599
		1.4447	1.2637	1.4374	1.1567
		1.4547	1.2322	1.3811	1.1436
		1.00682	0.73379	0.963202	0.713913
		1.01345	0.786657	0.835038	0.789762
		0.969966	0.691137	1.00661	0.760154
		1.00868	0.819509	0.87279	0.800529
		0.99709	0.872169	0.992052	0.798321
		1.00399	0.850428	0.953195	0.789279
		Control	LGK-974	5-FU	5-FU+LGK-974
	Average	1	0.792282	0.937148	0.775326
	Stdev	0.0156793	0.0695522	0.0683297	0.0333732
	TTEST		3.15565e-05	0.0527942	0.000394107
